# Supplementary material for: Assembling an alkyl rotor to access abrupt and reversible crystalline deformation of a cobalt(II) complex
Source: Nat Commun. 2015 Nov 4;6:8810. doi: 10.1038/ncomms9810 (PMC4667628; doi:10.1038/ncomms9810)
Supplement: Supplementary Data 2 — Variable-temperature single-crystal data of 2 (153 and 303 K) and 2' (193 and 303 K) [file ncomms9810-s3.txt]

 
data_2-153K 
 
_audit_creation_method            SHELXL-97 
_chemical_name_systematic 
; 
 ? 
; 
_chemical_name_common             ? 
_chemical_melting_point           ? 
_chemical_formula_moiety          'C16 H17 N7 O8 Zn' 
_chemical_formula_sum 
 'C16 H17 N7 O8 Zn' 
_chemical_formula_weight          500.74 
 
loop_ 
 _atom_type_symbol 
 _atom_type_description 
 _atom_type_scat_dispersion_real 
 _atom_type_scat_dispersion_imag 
 _atom_type_scat_source 
 'C'  'C'   0.0033   0.0016 
 'International Tables Vol C Tables 4.2.6.8 and 6.1.1.4' 
 'H'  'H'   0.0000   0.0000 
 'International Tables Vol C Tables 4.2.6.8 and 6.1.1.4' 
 'N'  'N'   0.0061   0.0033 
 'International Tables Vol C Tables 4.2.6.8 and 6.1.1.4' 
 'O'  'O'   0.0106   0.0060 
 'International Tables Vol C Tables 4.2.6.8 and 6.1.1.4' 
 'Zn'  'Zn'   0.2839   1.4301 
 'International Tables Vol C Tables 4.2.6.8 and 6.1.1.4' 
 
_symmetry_cell_setting            Monoclinic 
_symmetry_space_group_name_H-M    P21/c
 
loop_ 
 _symmetry_equiv_pos_as_xyz 
 'x, y, z' 
 '-x, y+1/2, -z+1/2' 
 '-x, -y, -z' 
 'x, -y-1/2, z-1/2' 
 
_cell_length_a                    9.801(2) 
_cell_length_b                    27.120(5) 
_cell_length_c                    7.7592(16) 
_cell_angle_alpha                 90.00 
_cell_angle_beta                  101.09(3) 
_cell_angle_gamma                 90.00 
_cell_volume                      2023.8(7) 
_cell_formula_units_Z             4 
_cell_measurement_temperature     153(2) 
_cell_measurement_reflns_used     4475 
_cell_measurement_theta_min       3.07
_cell_measurement_theta_max       27.48 
 
_exptl_crystal_description        prism 
_exptl_crystal_colour             colorless 
_exptl_crystal_size_max           0.22 
_exptl_crystal_size_mid           0.19 
_exptl_crystal_size_min           0.08 
_exptl_crystal_density_meas       ? 
_exptl_crystal_density_diffrn     1.643 
_exptl_crystal_density_method     'not measured' 
_exptl_crystal_F_000              1024 
_exptl_absorpt_coefficient_mu     1.275 
_exptl_absorpt_correction_type    multi-scan 
_exptl_absorpt_correction_T_min   0.7667 
_exptl_absorpt_correction_T_max   0.9049 
_exptl_absorpt_process_details    ? 
 
_exptl_special_details 
; 
 ? 
; 
 
_diffrn_ambient_temperature       153(2) 
_diffrn_radiation_wavelength      0.71073 
_diffrn_radiation_type            MoK\a 
_diffrn_radiation_source          'fine-focus sealed tube' 
_diffrn_radiation_monochromator   graphite 
_diffrn_measurement_device_type   Molybdenum
_diffrn_measurement_method       dtprofit.ref
_diffrn_detector_area_resol_mean  ? 
_diffrn_standards_number          ? 
_diffrn_standards_interval_count  ? 
_diffrn_standards_interval_time   ? 
_diffrn_standards_decay_%         ? 
_diffrn_reflns_number             16508 
_diffrn_reflns_av_R_equivalents   0.0549 
_diffrn_reflns_av_sigmaI/netI     0.0953 
_diffrn_reflns_limit_h_min        -12 
_diffrn_reflns_limit_h_max        12 
_diffrn_reflns_limit_k_min        -31 
_diffrn_reflns_limit_k_max        35 
_diffrn_reflns_limit_l_min        -10 
_diffrn_reflns_limit_l_max        9 
_diffrn_reflns_theta_min          3.07 
_diffrn_reflns_theta_max          27.48 
_reflns_number_total              4475 
_reflns_number_gt                 2899 
_reflns_threshold_expression      >2sigma(I) 
 
_computing_data_collection        ? 
_computing_cell_refinement        ? 
_computing_data_reduction         ? 
_computing_structure_solution     'SHELXS-97 (Sheldrick, 1990)' 
_computing_structure_refinement   'SHELXL-97 (Sheldrick, 1997)' 
_computing_molecular_graphics     ? 
_computing_publication_material   ? 
 
_refine_special_details 
; 
 Refinement of F^2^ against ALL reflections.  The weighted R-factor wR and 
 goodness of fit S are based on F^2^, conventional R-factors R are based 
 on F, with F set to zero for negative F^2^. The threshold expression of 
 F^2^ > 2sigma(F^2^) is used only for calculating R-factors(gt) etc. and is 
 not relevant to the choice of reflections for refinement.  R-factors based 
 on F^2^ are statistically about twice as large as those based on F, and R- 
 factors based on ALL data will be even larger. 
; 
 
_refine_ls_structure_factor_coef  Fsqd  
_refine_ls_matrix_type            full 
_refine_ls_weighting_scheme       calc  
_refine_ls_weighting_details 
 'calc w=1/[\s^2^(Fo^2^)+(0.0501P)^2^+0.0000P] where P=(Fo^2^+2Fc^2^)/3' 
_atom_sites_solution_primary      direct 
_atom_sites_solution_secondary    difmap 
_atom_sites_solution_hydrogens    geom 
_refine_ls_hydrogen_treatment     mixed 
_refine_ls_extinction_method      none 
_refine_ls_extinction_coef        ? 
_refine_ls_number_reflns          4475 
_refine_ls_number_parameters      289 
_refine_ls_number_restraints      0 
_refine_ls_R_factor_all           0.0804 
_refine_ls_R_factor_gt            0.0533 
_refine_ls_wR_factor_ref          0.1332 
_refine_ls_wR_factor_gt           0.1173 
_refine_ls_goodness_of_fit_ref    1.011 
_refine_ls_restrained_S_all       1.011 
_refine_ls_shift/su_max           0.001 
_refine_ls_shift/su_mean          0.000 
 
loop_ 
 _atom_site_label 
 _atom_site_type_symbol 
 _atom_site_fract_x 
 _atom_site_fract_y 
 _atom_site_fract_z 
 _atom_site_U_iso_or_equiv 
 _atom_site_adp_type 
 _atom_site_occupancy 
 _atom_site_symmetry_multiplicity 
 _atom_site_calc_flag 
 _atom_site_refinement_flags 
 _atom_site_disorder_assembly 
 _atom_site_disorder_group 
Zn1 Zn 0.37713(4) 0.376332(14) 0.86276(6) 0.03011(17) Uani 1 1 d . . . 
C1 C 0.5556(4) 0.47160(12) 0.7525(5) 0.0389(10) Uani 1 1 d . . . 
H1A H 0.4979 0.4979 0.7763 0.047 Uiso 1 1 calc R . . 
C2 C 0.6780(4) 0.47813(13) 0.6873(6) 0.0443(11) Uani 1 1 d . . . 
H2A H 0.7175 0.5085 0.6608 0.053 Uiso 1 1 calc R . . 
C3 C 0.7289(4) 0.43218(12) 0.6696(5) 0.0353(9) Uani 1 1 d . . . 
H3A H 0.8111 0.4241 0.6278 0.042 Uiso 1 1 calc R . . 
C4 C 0.6394(3) 0.34780(12) 0.7309(5) 0.0261(8) Uani 1 1 d . . . 
C5 C 0.7437(3) 0.31856(12) 0.6861(5) 0.0286(8) Uani 1 1 d . . . 
H5A H 0.8204 0.3325 0.6450 0.034 Uiso 1 1 calc R . . 
C6 C 0.7299(3) 0.26778(12) 0.7046(5) 0.0268(8) Uani 1 1 d . . . 
C7 C 0.8409(4) 0.23455(12) 0.6557(5) 0.0312(9) Uani 1 1 d . . . 
C8 C 0.6174(3) 0.24743(12) 0.7656(5) 0.0290(8) Uani 1 1 d . . . 
H8A H 0.6078 0.2128 0.7783 0.035 Uiso 1 1 calc R . . 
C9 C 0.5204(3) 0.28048(12) 0.8067(5) 0.0251(8) Uani 1 1 d . . . 
C10 C 0.3528(4) 0.21921(12) 0.8971(5) 0.0315(9) Uani 1 1 d . . . 
H10A H 0.3977 0.1889 0.8823 0.038 Uiso 1 1 calc R . . 
C11 C 0.2294(4) 0.22463(12) 0.9504(5) 0.0328(9) Uani 1 1 d . . . 
H11A H 0.1711 0.1993 0.9803 0.039 Uiso 1 1 calc R . . 
C12 C 0.2064(4) 0.27607(13) 0.9519(5) 0.0342(9) Uani 1 1 d . . . 
H12A H 0.1270 0.2909 0.9838 0.041 Uiso 1 1 calc R . . 
C13 C 0.9090(4) 0.14939(12) 0.6431(6) 0.0367(9) Uani 1 1 d . . . 
H13A H 0.9991 0.1537 0.7248 0.044 Uiso 1 1 calc R . . 
H13B H 0.9248 0.1520 0.5213 0.044 Uiso 1 1 calc R . . 
C14 C 0.8471(4) 0.10005(12) 0.6718(5) 0.0359(9) Uani 1 1 d . . . 
H14A H 0.7646 0.0944 0.5780 0.043 Uiso 1 1 calc R . . 
H14B H 0.8154 0.1005 0.7855 0.043 Uiso 1 1 calc R . . 
C15 C 0.9489(4) 0.05768(13) 0.6721(6) 0.0454(11) Uani 1 1 d . . . 
H15A H 0.9760 0.0560 0.5557 0.054 Uiso 1 1 calc R . . 
H15B H 1.0339 0.0644 0.7607 0.054 Uiso 1 1 calc R . . 
C16 C 0.8903(5) 0.00877(14) 0.7117(6) 0.0679(16) Uani 1 1 d . . . 
H16A H 0.9605 -0.0170 0.7119 0.102 Uiso 1 1 calc R . . 
H16B H 0.8081 0.0012 0.6218 0.102 Uiso 1 1 calc R . . 
H16C H 0.8639 0.0101 0.8272 0.102 Uiso 1 1 calc R . . 
N1 N 0.5295(3) 0.42416(10) 0.7773(4) 0.0333(8) Uani 1 1 d . . . 
N2 N 0.6381(3) 0.39973(9) 0.7239(4) 0.0281(7) Uani 1 1 d . . . 
N3 N 0.5296(3) 0.32920(9) 0.7899(4) 0.0268(7) Uani 1 1 d . . . 
N4 N 0.4004(3) 0.26535(9) 0.8686(4) 0.0260(7) Uani 1 1 d . . . 
N5 N 0.3090(3) 0.30131(10) 0.9034(4) 0.0323(7) Uani 1 1 d . . . 
N6 N 0.1047(3) 0.38350(10) 0.6796(5) 0.0326(8) Uani 1 1 d . . . 
N7 N 0.4391(3) 0.39564(11) 1.2069(5) 0.0384(8) Uani 1 1 d . . . 
O1 O 0.2303(2) 0.38945(9) 0.6493(4) 0.0360(6) Uani 1 1 d . . . 
O2 O 0.0078(3) 0.38154(9) 0.5528(4) 0.0456(8) Uani 1 1 d . . . 
O3 O 0.0868(3) 0.37982(8) 0.8319(4) 0.0396(7) Uani 1 1 d . . . 
O4 O 0.5138(3) 0.36111(9) 1.1693(4) 0.0457(8) Uani 1 1 d . . . 
O5 O 0.4416(3) 0.40967(10) 1.3565(4) 0.0574(9) Uani 1 1 d . . . 
O6 O 0.3552(3) 0.41634(9) 1.0762(4) 0.0409(7) Uani 1 1 d . . . 
O7 O 0.8090(2) 0.18737(8) 0.6760(4) 0.0366(7) Uani 1 1 d . . . 
O8 O 0.9413(3) 0.24928(9) 0.6035(4) 0.0426(7) Uani 1 1 d . . . 
 
loop_ 
 _atom_site_aniso_label 
 _atom_site_aniso_U_11 
 _atom_site_aniso_U_22 
 _atom_site_aniso_U_33 
 _atom_site_aniso_U_23 
 _atom_site_aniso_U_13 
 _atom_site_aniso_U_12 
Zn1 0.0208(3) 0.0330(3) 0.0360(3) -0.00266(17) 0.0040(2) 0.00118(16) 
C1 0.034(2) 0.026(2) 0.057(3) -0.0018(17) 0.010(2) 0.0016(16) 
C2 0.035(2) 0.031(2) 0.070(3) -0.001(2) 0.016(2) -0.0014(17) 
C3 0.025(2) 0.036(2) 0.046(3) 0.0017(18) 0.011(2) -0.0098(16) 
C4 0.0187(17) 0.0325(19) 0.026(2) -0.0053(15) 0.0004(16) 0.0004(14) 
C5 0.0195(18) 0.033(2) 0.032(2) -0.0017(15) 0.0006(17) -0.0036(15) 
C6 0.0184(18) 0.0324(19) 0.029(2) 0.0004(15) 0.0017(16) 0.0020(14) 
C7 0.0213(19) 0.037(2) 0.034(2) -0.0025(16) 0.0017(18) 0.0013(16) 
C8 0.0230(19) 0.0307(18) 0.031(2) -0.0029(15) -0.0006(17) 0.0017(15) 
C9 0.0178(17) 0.0302(18) 0.025(2) -0.0022(15) -0.0017(16) 0.0010(14) 
C10 0.030(2) 0.0293(19) 0.034(2) -0.0004(16) 0.0038(18) -0.0011(16) 
C11 0.0240(19) 0.038(2) 0.036(2) 0.0026(17) 0.0030(18) -0.0052(16) 
C12 0.0214(19) 0.049(2) 0.032(2) 0.0006(18) 0.0057(18) -0.0021(17) 
C13 0.028(2) 0.036(2) 0.046(3) -0.0056(18) 0.006(2) 0.0089(16) 
C14 0.032(2) 0.036(2) 0.038(3) -0.0033(17) 0.001(2) 0.0034(17) 
C15 0.051(3) 0.040(2) 0.050(3) -0.0035(19) 0.021(2) 0.0086(19) 
C16 0.080(4) 0.039(3) 0.092(4) 0.006(2) 0.035(4) 0.009(2) 
N1 0.0223(16) 0.0381(17) 0.039(2) -0.0039(14) 0.0044(15) 0.0043(13) 
N2 0.0205(15) 0.0292(16) 0.0339(19) -0.0024(13) 0.0037(14) -0.0017(12) 
N3 0.0176(14) 0.0290(15) 0.0324(19) -0.0008(12) 0.0015(14) -0.0003(12) 
N4 0.0201(15) 0.0274(16) 0.0304(19) -0.0002(12) 0.0045(14) 0.0007(12) 
N5 0.0183(15) 0.0403(18) 0.038(2) 0.0020(14) 0.0055(15) 0.0026(13) 
N6 0.0234(18) 0.0274(16) 0.046(2) 0.0030(14) 0.0043(17) 0.0011(13) 
N7 0.033(2) 0.0344(18) 0.047(3) 0.0018(16) 0.0052(19) -0.0036(15) 
O1 0.0194(13) 0.0467(15) 0.0415(18) 0.0042(12) 0.0050(13) -0.0011(11) 
O2 0.0224(15) 0.0697(19) 0.042(2) 0.0050(14) -0.0020(14) -0.0005(13) 
O3 0.0350(17) 0.0521(17) 0.0326(18) 0.0013(12) 0.0088(15) 0.0085(12) 
O4 0.0385(17) 0.0448(16) 0.053(2) -0.0032(14) 0.0080(16) 0.0082(13) 
O5 0.083(3) 0.0569(19) 0.0298(19) -0.0086(14) 0.0038(18) 0.0170(17) 
O6 0.0429(17) 0.0401(15) 0.0364(18) -0.0034(12) -0.0008(14) 0.0096(12) 
O7 0.0252(14) 0.0311(14) 0.055(2) -0.0002(12) 0.0119(14) 0.0039(11) 
O8 0.0263(15) 0.0410(15) 0.064(2) -0.0017(14) 0.0163(15) 0.0014(11) 
 
_geom_special_details 
; 
 All esds (except the esd in the dihedral angle between two l.s. planes) 
 are estimated using the full covariance matrix.  The cell esds are taken 
 into account individually in the estimation of esds in distances, angles 
 and torsion angles; correlations between esds in cell parameters are only 
 used when they are defined by crystal symmetry.  An approximate (isotropic) 
 treatment of cell esds is used for estimating esds involving l.s. planes. 
; 
 
loop_ 
 _geom_bond_atom_site_label_1 
 _geom_bond_atom_site_label_2 
 _geom_bond_distance 
 _geom_bond_site_symmetry_2 
 _geom_bond_publ_flag 
Zn1 O1 2.006(3) . ? 
Zn1 O6 2.026(3) . ? 
Zn1 N3 2.124(3) . ? 
Zn1 N1 2.176(3) . ? 
Zn1 N5 2.183(3) . ? 
C1 N1 1.333(4) . ? 
C1 C2 1.400(5) . ? 
C2 C3 1.359(5) . ? 
C3 N2 1.374(4) . ? 
C4 N3 1.346(4) . ? 
C4 C5 1.390(4) . ? 
C4 N2 1.409(4) . ? 
C5 C6 1.394(4) . ? 
C6 C8 1.395(4) . ? 
C6 C7 1.516(4) . ? 
C7 O8 1.202(4) . ? 
C7 O7 1.334(4) . ? 
C8 C9 1.388(4) . ? 
C9 N3 1.332(4) . ? 
C9 N4 1.415(4) . ? 
C10 C11 1.359(4) . ? 
C10 N4 1.368(4) . ? 
C11 C12 1.414(5) . ? 
C12 N5 1.329(4) . ? 
C13 O7 1.477(4) . ? 
C13 C14 1.503(4) . ? 
C14 C15 1.522(4) . ? 
C15 C16 1.501(5) . ? 
N1 N2 1.383(4) . ? 
N4 N5 1.385(3) . ? 
N6 O2 1.230(4) . ? 
N6 O3 1.232(4) . ? 
N6 O1 1.306(4) . ? 
N7 O5 1.217(4) . ? 
N7 O4 1.258(4) . ? 
N7 O6 1.303(4) . ? 
 
loop_ 
 _geom_angle_atom_site_label_1 
 _geom_angle_atom_site_label_2 
 _geom_angle_atom_site_label_3 
 _geom_angle 
 _geom_angle_site_symmetry_1 
 _geom_angle_site_symmetry_3 
 _geom_angle_publ_flag 
O1 Zn1 O6 114.08(11) . . ? 
O1 Zn1 N3 108.47(11) . . ? 
O6 Zn1 N3 136.94(11) . . ? 
O1 Zn1 N1 93.90(11) . . ? 
O6 Zn1 N1 96.71(11) . . ? 
N3 Zn1 N1 73.64(11) . . ? 
O1 Zn1 N5 95.38(10) . . ? 
O6 Zn1 N5 107.31(11) . . ? 
N3 Zn1 N5 74.22(10) . . ? 
N1 Zn1 N5 147.85(11) . . ? 
N1 C1 C2 112.1(3) . . ? 
C3 C2 C1 106.1(3) . . ? 
C2 C3 N2 106.5(3) . . ? 
N3 C4 C5 123.1(3) . . ? 
N3 C4 N2 112.7(3) . . ? 
C5 C4 N2 124.2(3) . . ? 
C4 C5 C6 116.6(3) . . ? 
C5 C6 C8 121.6(3) . . ? 
C5 C6 C7 118.3(3) . . ? 
C8 C6 C7 120.1(3) . . ? 
O8 C7 O7 125.8(3) . . ? 
O8 C7 C6 124.0(3) . . ? 
O7 C7 C6 110.2(3) . . ? 
C9 C8 C6 116.3(3) . . ? 
N3 C9 C8 123.8(3) . . ? 
N3 C9 N4 113.4(3) . . ? 
C8 C9 N4 122.8(3) . . ? 
C11 C10 N4 107.6(3) . . ? 
C10 C11 C12 105.2(3) . . ? 
N5 C12 C11 112.1(3) . . ? 
O7 C13 C14 107.2(3) . . ? 
C13 C14 C15 112.9(3) . . ? 
C16 C15 C14 113.0(3) . . ? 
C1 N1 N2 103.8(3) . . ? 
C1 N1 Zn1 141.4(2) . . ? 
N2 N1 Zn1 114.7(2) . . ? 
C3 N2 N1 111.5(3) . . ? 
C3 N2 C4 130.5(3) . . ? 
N1 N2 C4 118.0(3) . . ? 
C9 N3 C4 118.6(3) . . ? 
C9 N3 Zn1 120.4(2) . . ? 
C4 N3 Zn1 120.9(2) . . ? 
C10 N4 N5 111.0(3) . . ? 
C10 N4 C9 130.7(3) . . ? 
N5 N4 C9 118.2(3) . . ? 
C12 N5 N4 104.2(3) . . ? 
C12 N5 Zn1 142.2(2) . . ? 
N4 N5 Zn1 113.6(2) . . ? 
O2 N6 O3 122.2(3) . . ? 
O2 N6 O1 118.1(3) . . ? 
O3 N6 O1 119.7(3) . . ? 
O5 N7 O4 123.2(3) . . ? 
O5 N7 O6 120.1(3) . . ? 
O4 N7 O6 116.7(3) . . ? 
N6 O1 Zn1 112.4(2) . . ? 
N7 O6 Zn1 104.8(2) . . ? 
C7 O7 C13 118.0(3) . . ? 
 
_diffrn_measured_fraction_theta_max    0.964 
_diffrn_reflns_theta_full              27.48 
_diffrn_measured_fraction_theta_full   0.964 
_refine_diff_density_max    0.973 
_refine_diff_density_min   -0.416 
_refine_diff_density_rms    0.086 

 
data_2-303K 
 
_audit_creation_method            SHELXL-97 
_chemical_name_systematic 
; 
 ? 
; 
_chemical_name_common             ? 
_chemical_melting_point           ? 
_chemical_formula_moiety          'C16 H17 N7 O8 Zn' 
_chemical_formula_sum 
 'C16 H17 N7 O8 Zn' 
_chemical_formula_weight          500.74 
 
loop_ 
 _atom_type_symbol 
 _atom_type_description 
 _atom_type_scat_dispersion_real 
 _atom_type_scat_dispersion_imag 
 _atom_type_scat_source 
 'C'  'C'   0.0033   0.0016 
 'International Tables Vol C Tables 4.2.6.8 and 6.1.1.4' 
 'H'  'H'   0.0000   0.0000 
 'International Tables Vol C Tables 4.2.6.8 and 6.1.1.4' 
 'N'  'N'   0.0061   0.0033 
 'International Tables Vol C Tables 4.2.6.8 and 6.1.1.4' 
 'O'  'O'   0.0106   0.0060 
 'International Tables Vol C Tables 4.2.6.8 and 6.1.1.4' 
 'Zn'  'Zn'   0.2839   1.4301 
 'International Tables Vol C Tables 4.2.6.8 and 6.1.1.4' 
 
_symmetry_cell_setting            Monoclinic 
_symmetry_space_group_name_H-M    P21/c 
 
loop_ 
 _symmetry_equiv_pos_as_xyz 
 'x, y, z' 
 '-x, y+1/2, -z+1/2' 
 '-x, -y, -z' 
 'x, -y-1/2, z-1/2' 
 
_cell_length_a                    9.915(2) 
_cell_length_b                    26.133(5) 
_cell_length_c                    8.3197(17) 
_cell_angle_alpha                 90.00 
_cell_angle_beta                  101.90(3) 
_cell_angle_gamma                 90.00 
_cell_volume                      2109.4(7) 
_cell_formula_units_Z             4 
_cell_measurement_temperature     303(2) 
_cell_measurement_reflns_used     4682 
_cell_measurement_theta_min       3.02 
_cell_measurement_theta_max       27.39 
 
_exptl_crystal_description        prism 
_exptl_crystal_colour             colorless
_exptl_crystal_size_max           0.22 
_exptl_crystal_size_mid           0.19 
_exptl_crystal_size_min           0.08 
_exptl_crystal_density_meas       ? 
_exptl_crystal_density_diffrn     1.577 
_exptl_crystal_density_method     'not measured' 
_exptl_crystal_F_000              1024 
_exptl_absorpt_coefficient_mu     1.223 
_exptl_absorpt_correction_type    multi-scan 
_exptl_absorpt_correction_T_min   0.7746 
_exptl_absorpt_correction_T_max   0.9085 
_exptl_absorpt_process_details    ? 
 
_exptl_special_details 
; 
 ? 
; 
 
_diffrn_ambient_temperature       303(2) 
_diffrn_radiation_wavelength      0.71073 
_diffrn_radiation_type            MoK\a 
_diffrn_radiation_source          'fine-focus sealed tube' 
_diffrn_radiation_monochromator   graphite 
_diffrn_measurement_device_type   Molybdenum
_diffrn_measurement_method       dtprofit.ref 
_diffrn_detector_area_resol_mean  ? 
_diffrn_standards_number          ? 
_diffrn_standards_interval_count  ? 
_diffrn_standards_interval_time   ? 
_diffrn_standards_decay_%         ? 
_diffrn_reflns_number             19121 
_diffrn_reflns_av_R_equivalents   0.0524 
_diffrn_reflns_av_sigmaI/netI     0.0713 
_diffrn_reflns_limit_h_min        -12 
_diffrn_reflns_limit_h_max        12 
_diffrn_reflns_limit_k_min        -29 
_diffrn_reflns_limit_k_max        33 
_diffrn_reflns_limit_l_min        -10 
_diffrn_reflns_limit_l_max        10 
_diffrn_reflns_theta_min          3.02 
_diffrn_reflns_theta_max          27.39 
_reflns_number_total              4682 
_reflns_number_gt                 2605 
_reflns_threshold_expression      >2sigma(I) 
 
_computing_data_collection        ? 
_computing_cell_refinement        ? 
_computing_data_reduction         ? 
_computing_structure_solution     'SHELXS-97 (Sheldrick, 1990)' 
_computing_structure_refinement   'SHELXL-97 (Sheldrick, 1997)' 
_computing_molecular_graphics     ? 
_computing_publication_material   ? 
 
_refine_special_details 
; 
 Refinement of F^2^ against ALL reflections.  The weighted R-factor wR and 
 goodness of fit S are based on F^2^, conventional R-factors R are based 
 on F, with F set to zero for negative F^2^. The threshold expression of 
 F^2^ > 2sigma(F^2^) is used only for calculating R-factors(gt) etc. and is 
 not relevant to the choice of reflections for refinement.  R-factors based 
 on F^2^ are statistically about twice as large as those based on F, and R- 
 factors based on ALL data will be even larger. 
; 
 
_refine_ls_structure_factor_coef  Fsqd  
_refine_ls_matrix_type            full 
_refine_ls_weighting_scheme       calc  
_refine_ls_weighting_details 
 'calc w=1/[\s^2^(Fo^2^)+(0.0613P)^2^+0.0000P] where P=(Fo^2^+2Fc^2^)/3' 
_atom_sites_solution_primary      direct 
_atom_sites_solution_secondary    difmap 
_atom_sites_solution_hydrogens    geom 
_refine_ls_hydrogen_treatment     mixed 
_refine_ls_extinction_method      none 
_refine_ls_extinction_coef        ? 
_refine_ls_number_reflns          4682 
_refine_ls_number_parameters      308 
_refine_ls_number_restraints      0 
_refine_ls_R_factor_all           0.1151 
_refine_ls_R_factor_gt            0.0579 
_refine_ls_wR_factor_ref          0.1578 
_refine_ls_wR_factor_gt           0.1256 
_refine_ls_goodness_of_fit_ref    1.038 
_refine_ls_restrained_S_all       1.038 
_refine_ls_shift/su_max           0.001 
_refine_ls_shift/su_mean          0.000 
 
loop_ 
 _atom_site_label 
 _atom_site_type_symbol 
 _atom_site_fract_x 
 _atom_site_fract_y 
 _atom_site_fract_z 
 _atom_site_U_iso_or_equiv 
 _atom_site_adp_type 
 _atom_site_occupancy 
 _atom_site_symmetry_multiplicity 
 _atom_site_calc_flag 
 _atom_site_refinement_flags 
 _atom_site_disorder_assembly 
 _atom_site_disorder_group 
Zn1 Zn 0.05528(5) 0.373204(19) 0.71165(6) 0.0656(2) Uani 1 1 d . . . 
C1 C -0.0997(5) 0.47522(17) 0.8100(6) 0.0782(13) Uani 1 1 d . . . 
H1A H -0.0436 0.5001 0.7778 0.094 Uiso 1 1 calc R . . 
C2 C -0.2133(5) 0.48584(17) 0.8793(6) 0.0788(14) Uani 1 1 d . . . 
H2A H -0.2455 0.5180 0.9015 0.095 Uiso 1 1 calc R . . 
C3 C -0.2674(4) 0.43974(17) 0.9080(5) 0.0741(13) Uani 1 1 d . . . 
H3A H -0.3441 0.4342 0.9539 0.089 Uiso 1 1 calc R . . 
C4 C -0.1958(4) 0.35011(16) 0.8559(5) 0.0546(10) Uani 1 1 d . . . 
C5 C -0.2997(4) 0.32214(15) 0.9051(5) 0.0613(11) Uani 1 1 d . . . 
H5A H -0.3704 0.3384 0.9434 0.074 Uiso 1 1 calc R . . 
C6 C -0.2943(4) 0.26909(16) 0.8953(5) 0.0594(10) Uani 1 1 d . . . 
C7 C -0.4095(4) 0.23831(19) 0.9431(6) 0.0704(12) Uani 1 1 d . . . 
C8 C -0.1883(4) 0.24498(16) 0.8356(5) 0.0597(10) Uani 1 1 d . . . 
H8A H -0.1846 0.2096 0.8267 0.072 Uiso 1 1 calc R . . 
C9 C -0.0904(4) 0.27574(15) 0.7909(4) 0.0533(9) Uani 1 1 d . . . 
C10 C 0.0595(4) 0.20828(17) 0.6988(5) 0.0673(12) Uani 1 1 d . . . 
H10A H 0.0112 0.1786 0.7122 0.081 Uiso 1 1 calc R . . 
C11 C 0.1789(5) 0.2115(2) 0.6439(5) 0.0776(13) Uani 1 1 d . . . 
H11A H 0.2291 0.1846 0.6124 0.093 Uiso 1 1 calc R . . 
C12 C 0.2109(4) 0.2636(2) 0.6443(5) 0.0764(13) Uani 1 1 d . . . 
H12A H 0.2885 0.2768 0.6126 0.092 Uiso 1 1 calc R . . 
C13 C -0.5031(6) 0.1546(2) 0.9549(7) 0.1043(19) Uani 1 1 d . . . 
H13A H -0.4851 0.1482 1.0722 0.125 Uiso 1 1 calc R A 1 
H13B H -0.5920 0.1714 0.9250 0.125 Uiso 1 1 calc R A 1 
C16 C -0.3707(8) 0.0233(3) 0.8382(9) 0.158(3) Uani 1 1 d . . . 
H16A H -0.2840 0.0067 0.8784 0.237 Uiso 1 1 calc R B 1 
H16B H -0.3818 0.0294 0.7224 0.237 Uiso 1 1 calc R B 1 
H16C H -0.4442 0.0019 0.8577 0.237 Uiso 1 1 calc R B 1 
N1 N -0.0820(3) 0.42558(13) 0.7960(4) 0.0669(9) Uani 1 1 d . . . 
N2 N -0.1869(3) 0.40296(13) 0.8560(4) 0.0611(9) Uani 1 1 d . . . 
N3 N -0.0936(3) 0.32711(12) 0.8000(4) 0.0520(8) Uani 1 1 d . . . 
N4 N 0.0243(3) 0.25741(12) 0.7304(4) 0.0565(8) Uani 1 1 d . . . 
N5 N 0.1171(4) 0.29203(13) 0.6956(4) 0.0674(9) Uani 1 1 d . . . 
N6 N 0.3229(5) 0.39290(16) 0.8496(7) 0.0957(14) Uani 1 1 d . . . 
N7 N -0.0118(5) 0.40505(19) 0.3959(6) 0.0927(13) Uani 1 1 d . . . 
O1 O 0.2134(3) 0.39532(13) 0.9026(4) 0.0927(10) Uani 1 1 d . . . 
O2 O 0.3105(7) 0.38135(17) 0.7041(8) 0.171(3) Uani 1 1 d . . . 
O3 O 0.4309(4) 0.4036(2) 0.9321(7) 0.173(2) Uani 1 1 d . . . 
O4 O -0.0429(4) 0.36599(12) 0.4624(4) 0.0976(12) Uani 1 1 d . . . 
O5 O -0.0402(5) 0.41017(14) 0.2493(5) 0.1308(16) Uani 1 1 d . . . 
O6 O 0.0532(6) 0.4369(2) 0.4898(6) 0.183(3) Uani 1 1 d . . . 
O7 O -0.3960(3) 0.18902(13) 0.9177(4) 0.0872(10) Uani 1 1 d . C . 
O8 O -0.4983(3) 0.25751(13) 0.9997(5) 0.1010(11) Uani 1 1 d . . . 
C14 C -0.5086(17) 0.1056(5) 0.867(2) 0.081(5) Uani 0.54(3) 1 d P C 1 
H14A H -0.5207 0.1119 0.7504 0.098 Uiso 0.54(3) 1 calc PR C 1 
H14B H -0.5870 0.0859 0.8858 0.098 Uiso 0.54(3) 1 calc PR C 1 
C15 C -0.3742(17) 0.0746(6) 0.928(3) 0.105(6) Uani 0.54(3) 1 d P C 1 
H15A H -0.2962 0.0952 0.9130 0.127 Uiso 0.54(3) 1 calc PR C 1 
H15B H -0.3639 0.0680 1.0446 0.127 Uiso 0.54(3) 1 calc PR C 1 
C15' C -0.422(4) 0.0797(11) 0.819(3) 0.154(12) Uani 0.46(3) 1 d P C 2 
H15C H -0.3589 0.1001 0.7702 0.185 Uiso 0.46(3) 1 calc PR C 2 
H15D H -0.5122 0.0811 0.7466 0.185 Uiso 0.46(3) 1 calc PR C 2 
C14' C -0.429(3) 0.0983(7) 0.967(3) 0.105(7) Uani 0.46(3) 1 d P C 2 
H14C H -0.3361 0.1011 1.0329 0.126 Uiso 0.46(3) 1 calc PR C 2 
H14D H -0.4798 0.0746 1.0214 0.126 Uiso 0.46(3) 1 calc PR C 2 
 
loop_ 
 _atom_site_aniso_label 
 _atom_site_aniso_U_11 
 _atom_site_aniso_U_22 
 _atom_site_aniso_U_33 
 _atom_site_aniso_U_23 
 _atom_site_aniso_U_13 
 _atom_site_aniso_U_12 
Zn1 0.0542(3) 0.0740(4) 0.0702(4) 0.0052(3) 0.0166(3) -0.0026(2) 
C1 0.083(3) 0.052(3) 0.097(4) 0.005(2) 0.014(3) -0.007(2) 
C2 0.080(3) 0.055(3) 0.098(4) -0.006(2) 0.011(3) 0.010(2) 
C3 0.066(3) 0.072(3) 0.083(3) -0.009(3) 0.013(3) 0.015(2) 
C4 0.048(2) 0.064(3) 0.051(2) 0.000(2) 0.009(2) 0.008(2) 
C5 0.051(2) 0.069(3) 0.065(3) 0.002(2) 0.016(2) 0.007(2) 
C6 0.050(2) 0.067(3) 0.059(3) 0.004(2) 0.006(2) -0.001(2) 
C7 0.051(3) 0.077(3) 0.082(3) 0.005(3) 0.012(2) -0.002(2) 
C8 0.052(2) 0.061(2) 0.064(3) -0.001(2) 0.007(2) 0.007(2) 
C9 0.050(2) 0.063(3) 0.046(2) 0.0015(18) 0.0074(19) 0.005(2) 
C10 0.070(3) 0.065(3) 0.064(3) -0.007(2) 0.009(2) 0.008(2) 
C11 0.066(3) 0.094(4) 0.070(3) -0.014(3) 0.008(2) 0.021(3) 
C12 0.055(3) 0.099(4) 0.079(3) -0.004(3) 0.023(2) 0.007(3) 
C13 0.090(4) 0.081(4) 0.145(5) 0.023(4) 0.032(4) -0.024(3) 
C16 0.201(8) 0.106(5) 0.179(7) -0.012(5) 0.066(6) 0.012(5) 
N1 0.060(2) 0.064(2) 0.077(3) 0.0071(18) 0.0154(19) -0.0030(17) 
N2 0.051(2) 0.066(2) 0.065(2) 0.0006(18) 0.0101(18) -0.0002(18) 
N3 0.0495(18) 0.0536(19) 0.0528(19) 0.0020(15) 0.0105(16) 0.0039(15) 
N4 0.0508(18) 0.064(2) 0.055(2) -0.0009(16) 0.0114(16) 0.0049(17) 
N5 0.056(2) 0.075(2) 0.074(2) -0.0023(19) 0.0178(19) 0.0067(19) 
N6 0.084(3) 0.078(3) 0.129(5) -0.004(3) 0.031(4) -0.012(3) 
N7 0.113(4) 0.093(4) 0.075(3) -0.004(3) 0.026(3) -0.009(3) 
O1 0.0562(19) 0.116(3) 0.110(3) -0.031(2) 0.027(2) -0.0092(18) 
O2 0.249(7) 0.129(4) 0.172(5) -0.042(4) 0.131(5) -0.067(4) 
O3 0.054(3) 0.182(5) 0.268(7) 0.005(4) -0.002(3) -0.020(3) 
O4 0.148(4) 0.070(2) 0.079(2) 0.0128(17) 0.032(2) -0.011(2) 
O5 0.211(5) 0.106(3) 0.077(3) 0.027(2) 0.033(3) 0.009(3) 
O6 0.239(6) 0.205(5) 0.125(4) -0.051(4) 0.082(4) -0.129(5) 
O7 0.082(2) 0.072(2) 0.116(3) 0.0061(19) 0.040(2) -0.0081(18) 
O8 0.072(2) 0.094(2) 0.150(3) -0.001(2) 0.051(2) -0.0066(19) 
C14 0.080(9) 0.080(9) 0.080(9) -0.006(7) 0.008(8) -0.020(7) 
C15 0.078(9) 0.078(9) 0.154(18) -0.011(11) 0.010(10) 0.020(7) 
C15' 0.20(3) 0.16(2) 0.099(16) -0.037(16) 0.001(16) -0.02(2) 
C14' 0.102(15) 0.082(12) 0.128(17) 0.000(11) 0.016(14) -0.014(11) 
 
_geom_special_details 
; 
 All esds (except the esd in the dihedral angle between two l.s. planes) 
 are estimated using the full covariance matrix.  The cell esds are taken 
 into account individually in the estimation of esds in distances, angles 
 and torsion angles; correlations between esds in cell parameters are only 
 used when they are defined by crystal symmetry.  An approximate (isotropic) 
 treatment of cell esds is used for estimating esds involving l.s. planes. 
; 
 
loop_ 
 _geom_bond_atom_site_label_1 
 _geom_bond_atom_site_label_2 
 _geom_bond_distance 
 _geom_bond_site_symmetry_2 
 _geom_bond_publ_flag 
Zn1 O1 2.071(3) . ? 
Zn1 O4 2.110(4) . ? 
Zn1 N1 2.148(3) . ? 
Zn1 N3 2.149(3) . ? 
Zn1 N5 2.220(3) . ? 
Zn1 O6 2.483(5) . ? 
C1 N1 1.318(5) . ? 
C1 C2 1.395(6) . ? 
C2 C3 1.360(6) . ? 
C3 N2 1.375(5) . ? 
C4 N3 1.341(5) . ? 
C4 N2 1.384(5) . ? 
C4 C5 1.393(5) . ? 
C5 C6 1.390(5) . ? 
C6 C8 1.401(5) . ? 
C6 C7 1.516(6) . ? 
C7 O8 1.191(5) . ? 
C7 O7 1.317(5) . ? 
C8 C9 1.370(5) . ? 
C9 N3 1.345(5) . ? 
C9 N4 1.418(5) . ? 
C10 C11 1.356(5) . ? 
C10 N4 1.370(5) . ? 
C11 C12 1.398(6) . ? 
C12 N5 1.327(5) . ? 
C13 C14 1.468(15) . ? 
C13 O7 1.472(5) . ? 
C13 C14' 1.64(3) . ? 
C16 C15 1.54(2) . ? 
C16 C15' 1.55(3) . ? 
N1 N2 1.377(4) . ? 
N4 N5 1.364(4) . ? 
N6 O3 1.181(6) . ? 
N6 O2 1.229(6) . ? 
N6 O1 1.255(5) . ? 
N7 O5 1.202(5) . ? 
N7 O6 1.230(5) . ? 
N7 O4 1.231(5) . ? 
C14 C15 1.55(3) . ? 
C15' C14' 1.34(4) . ? 
 
loop_ 
 _geom_angle_atom_site_label_1 
 _geom_angle_atom_site_label_2 
 _geom_angle_atom_site_label_3 
 _geom_angle 
 _geom_angle_site_symmetry_1 
 _geom_angle_site_symmetry_3 
 _geom_angle_publ_flag 
O1 Zn1 O4 154.42(15) . . ? 
O1 Zn1 N1 90.11(13) . . ? 
O4 Zn1 N1 100.55(14) . . ? 
O1 Zn1 N3 111.03(13) . . ? 
O4 Zn1 N3 94.34(13) . . ? 
N1 Zn1 N3 73.70(12) . . ? 
O1 Zn1 N5 97.93(13) . . ? 
O4 Zn1 N5 86.14(13) . . ? 
N1 Zn1 N5 146.13(13) . . ? 
N3 Zn1 N5 72.70(12) . . ? 
O1 Zn1 O6 105.79(16) . . ? 
O4 Zn1 O6 52.98(13) . . ? 
N1 Zn1 O6 84.66(16) . . ? 
N3 Zn1 O6 136.83(16) . . ? 
N5 Zn1 O6 123.79(16) . . ? 
N1 C1 C2 111.5(4) . . ? 
C3 C2 C1 106.1(4) . . ? 
C2 C3 N2 106.8(4) . . ? 
N3 C4 N2 113.3(3) . . ? 
N3 C4 C5 121.7(4) . . ? 
N2 C4 C5 125.0(4) . . ? 
C6 C5 C4 117.8(4) . . ? 
C5 C6 C8 120.7(4) . . ? 
C5 C6 C7 118.2(4) . . ? 
C8 C6 C7 121.0(4) . . ? 
O8 C7 O7 125.7(4) . . ? 
O8 C7 C6 122.6(4) . . ? 
O7 C7 C6 111.7(4) . . ? 
C9 C8 C6 117.2(4) . . ? 
N3 C9 C8 123.0(4) . . ? 
N3 C9 N4 112.7(3) . . ? 
C8 C9 N4 124.3(4) . . ? 
C11 C10 N4 106.3(4) . . ? 
C10 C11 C12 105.9(4) . . ? 
N5 C12 C11 111.8(4) . . ? 
C14 C13 O7 112.5(7) . . ? 
C14 C13 C14' 38.5(6) . . ? 
O7 C13 C14' 103.0(8) . . ? 
C15 C16 C15' 35.5(7) . . ? 
C1 N1 N2 105.4(4) . . ? 
C1 N1 Zn1 139.6(3) . . ? 
N2 N1 Zn1 115.0(3) . . ? 
C3 N2 N1 110.2(3) . . ? 
C3 N2 C4 131.1(4) . . ? 
N1 N2 C4 118.7(3) . . ? 
C4 N3 C9 119.7(3) . . ? 
C4 N3 Zn1 119.3(3) . . ? 
C9 N3 Zn1 121.0(3) . . ? 
N5 N4 C10 111.7(3) . . ? 
N5 N4 C9 118.5(3) . . ? 
C10 N4 C9 129.8(4) . . ? 
C12 N5 N4 104.2(4) . . ? 
C12 N5 Zn1 140.7(3) . . ? 
N4 N5 Zn1 114.5(2) . . ? 
O3 N6 O2 121.7(6) . . ? 
O3 N6 O1 122.0(6) . . ? 
O2 N6 O1 116.2(6) . . ? 
O5 N7 O6 123.5(5) . . ? 
O5 N7 O4 121.4(5) . . ? 
O6 N7 O4 115.1(5) . . ? 
N6 O1 Zn1 106.8(3) . . ? 
N7 O4 Zn1 105.1(3) . . ? 
N7 O6 Zn1 86.6(4) . . ? 
C7 O7 C13 117.5(4) . . ? 
C13 C14 C15 110.7(17) . . ? 
C16 C15 C14 113.7(16) . . ? 
C14' C15' C16 109(3) . . ? 
C15' C14' C13 112(3) . . ? 
 
_diffrn_measured_fraction_theta_max    0.977 
_diffrn_reflns_theta_full              27.39 
_diffrn_measured_fraction_theta_full   0.977 
_refine_diff_density_max    0.427 
_refine_diff_density_min   -0.421 
_refine_diff_density_rms    0.054 

 
data_2'-193K 
 
_audit_creation_method            SHELXL-97 
_chemical_name_systematic 
; 
 ? 
; 
_chemical_name_common             ? 
_chemical_melting_point           ? 
_chemical_formula_moiety          'C16 H8 D9 N7 O8 Zn' 
_chemical_formula_sum 
 'C16 H17 N7 O8 Zn' 
_chemical_formula_weight          509.74 
 
loop_ 
 _atom_type_symbol 
 _atom_type_description 
 _atom_type_scat_dispersion_real 
 _atom_type_scat_dispersion_imag 
 _atom_type_scat_source 
 'C'  'C'   0.0033   0.0016 
 'International Tables Vol C Tables 4.2.6.8 and 6.1.1.4' 
 'H'  'H'   0.0000   0.0000 
 'International Tables Vol C Tables 4.2.6.8 and 6.1.1.4' 
 'N'  'N'   0.0061   0.0033 
 'International Tables Vol C Tables 4.2.6.8 and 6.1.1.4' 
 'O'  'O'   0.0106   0.0060 
 'International Tables Vol C Tables 4.2.6.8 and 6.1.1.4' 
 'Zn'  'Zn'   0.2839   1.4301 
 'International Tables Vol C Tables 4.2.6.8 and 6.1.1.4' 
 
_symmetry_cell_setting            Monoclinic 
_symmetry_space_group_name_H-M    P21/c 
 
loop_ 
 _symmetry_equiv_pos_as_xyz 
 'x, y, z' 
 '-x, y+1/2, -z+1/2' 
 '-x, -y, -z' 
 'x, -y-1/2, z-1/2' 
 
_cell_length_a                    9.860(4) 
_cell_length_b                    25.836(10) 
_cell_length_c                    8.226(3) 
_cell_angle_alpha                 90.00 
_cell_angle_beta                  102.973(10) 
_cell_angle_gamma                 90.00 
_cell_volume                      2041.9(13) 
_cell_formula_units_Z             4 
_cell_measurement_temperature     193(2) 
_cell_measurement_reflns_used           7711
_cell_measurement_theta_min             1.5764
_cell_measurement_theta_max             30.2890
 
_exptl_crystal_description        prism 
_exptl_crystal_colour             colorless 
_exptl_crystal_size_max           0.15 
_exptl_crystal_size_mid           0.12 
_exptl_crystal_size_min           0.10 
_exptl_crystal_density_meas       ? 
_exptl_crystal_density_diffrn     1.629 
_exptl_crystal_density_method     'not measured' 
_exptl_crystal_F_000              1024 
_exptl_absorpt_coefficient_mu     1.264 
_exptl_absorpt_correction_type          'Multi-scan'
_exptl_absorpt_correction_T_min   0.8331 
_exptl_absorpt_correction_T_max   0.8840 
_exptl_absorpt_process_details    ? 
 
_exptl_special_details 
; 
 ? 
; 
 
_diffrn_ambient_temperature       193(2) 
_diffrn_radiation_wavelength      0.71075 
_diffrn_radiation_type            MoK\a 
_diffrn_radiation_source          'fine-focus sealed tube' 
_diffrn_radiation_monochromator   graphite 
_diffrn_measurement_device_type   Molybdenum
_diffrn_measurement_method              'dtprofit.ref' 
_diffrn_detector_area_resol_mean  28.5714 
_diffrn_standards_number          ? 
_diffrn_standards_interval_count  ? 
_diffrn_standards_interval_time   ? 
_diffrn_standards_decay_%         ? 
_diffrn_reflns_number             18211 
_diffrn_reflns_av_R_equivalents   0.0749 
_diffrn_reflns_av_sigmaI/netI     0.0958 
_diffrn_reflns_limit_h_min        -12 
_diffrn_reflns_limit_h_max        11 
_diffrn_reflns_limit_k_min        -32 
_diffrn_reflns_limit_k_max        33 
_diffrn_reflns_limit_l_min        -10 
_diffrn_reflns_limit_l_max        10 
_diffrn_reflns_theta_min          3.03 
_diffrn_reflns_theta_max          27.54 
_reflns_number_total              4580 
_reflns_number_gt                 2866 
_reflns_threshold_expression      >2sigma(I) 
 
_computing_data_collection        ? 
_computing_cell_refinement        ? 
_computing_data_reduction         ? 
_computing_structure_solution     'SHELXS-97 (Sheldrick, 1990)' 
_computing_structure_refinement   'SHELXL-97 (Sheldrick, 1997)' 
_computing_molecular_graphics     ? 
_computing_publication_material   ? 
 
_refine_special_details 
; 
 Refinement of F^2^ against ALL reflections.  The weighted R-factor wR and 
 goodness of fit S are based on F^2^, conventional R-factors R are based 
 on F, with F set to zero for negative F^2^. The threshold expression of 
 F^2^ > 2sigma(F^2^) is used only for calculating R-factors(gt) etc. and is 
 not relevant to the choice of reflections for refinement.  R-factors based 
 on F^2^ are statistically about twice as large as those based on F, and R- 
 factors based on ALL data will be even larger. 
; 
 
_refine_ls_structure_factor_coef  Fsqd  
_refine_ls_matrix_type            full 
_refine_ls_weighting_scheme       calc  
_refine_ls_weighting_details 
 'calc w=1/[\s^2^(Fo^2^)+(0.0469P)^2^+0.0000P] where P=(Fo^2^+2Fc^2^)/3' 
_atom_sites_solution_primary      direct 
_atom_sites_solution_secondary    difmap 
_atom_sites_solution_hydrogens    geom 
_refine_ls_hydrogen_treatment     mixed 
_refine_ls_extinction_method      none 
_refine_ls_extinction_coef        ? 
_refine_ls_number_reflns          4580 
_refine_ls_number_parameters      290 
_refine_ls_number_restraints      0 
_refine_ls_R_factor_all           0.1006 
_refine_ls_R_factor_gt            0.0590 
_refine_ls_wR_factor_ref          0.1424 
_refine_ls_wR_factor_gt           0.1212 
_refine_ls_goodness_of_fit_ref    1.022 
_refine_ls_restrained_S_all       1.022 
_refine_ls_shift/su_max           0.001 
_refine_ls_shift/su_mean          0.000 
 
loop_ 
 _atom_site_label 
 _atom_site_type_symbol 
 _atom_site_fract_x 
 _atom_site_fract_y 
 _atom_site_fract_z 
 _atom_site_U_iso_or_equiv 
 _atom_site_adp_type 
 _atom_site_occupancy 
 _atom_site_symmetry_multiplicity 
 _atom_site_calc_flag 
 _atom_site_refinement_flags 
 _atom_site_disorder_assembly 
 _atom_site_disorder_group 
Zn1 Zn 0.04704(5) 0.626848(18) 0.21353(6) 0.0439(2) Uani 1 1 d . . . 
C1 C -0.1056(5) 0.52329(16) 0.3132(5) 0.0518(11) Uani 1 1 d . . . 
H1A H -0.0472 0.4977 0.2818 0.062 Uiso 1 1 calc R . . 
C2 C -0.2191(5) 0.51248(17) 0.3824(5) 0.0529(11) Uani 1 1 d . . . 
H2A H -0.2517 0.4793 0.4056 0.063 Uiso 1 1 calc R . . 
C3 C -0.2735(4) 0.55898(16) 0.4099(5) 0.0479(11) Uani 1 1 d . . . 
H3A H -0.3520 0.5647 0.4567 0.058 Uiso 1 1 calc R . . 
C4 C -0.2045(4) 0.64982(16) 0.3570(5) 0.0384(9) Uani 1 1 d . . . 
C5 C -0.3080(4) 0.67769(15) 0.4058(5) 0.0410(9) Uani 1 1 d . . . 
H5A H -0.3793 0.6608 0.4466 0.049 Uiso 1 1 calc R . . 
C6 C -0.3042(4) 0.73140(15) 0.3932(5) 0.0395(9) Uani 1 1 d . . . 
C7 C -0.4200(4) 0.76193(18) 0.4418(5) 0.0481(11) Uani 1 1 d . . . 
C8 C -0.1984(4) 0.75592(16) 0.3357(5) 0.0423(10) Uani 1 1 d . . . 
H8A H -0.1947 0.7925 0.3271 0.051 Uiso 1 1 calc R . . 
C9 C -0.0994(4) 0.72472(15) 0.2917(4) 0.0353(9) Uani 1 1 d . . . 
C10 C 0.0499(4) 0.79283(16) 0.2003(5) 0.0463(11) Uani 1 1 d . . . 
H10A H 0.0001 0.8234 0.2142 0.056 Uiso 1 1 calc R . . 
C11 C 0.1694(4) 0.79001(18) 0.1454(5) 0.0517(12) Uani 1 1 d . . . 
H11A H 0.2203 0.8180 0.1133 0.062 Uiso 1 1 calc R . . 
C12 C 0.2021(4) 0.73725(18) 0.1461(5) 0.0528(12) Uani 1 1 d . . . 
H12A H 0.2816 0.7237 0.1135 0.063 Uiso 1 1 calc R . . 
C13 C -0.5151(5) 0.84572(19) 0.4556(7) 0.0680(14) Uani 1 1 d . . . 
H13A H -0.5021 0.8489 0.5781 0.082 Uiso 1 1 calc R . . 
H13B H -0.6082 0.8307 0.4099 0.082 Uiso 1 1 calc R . . 
C16 C -0.3735(7) 0.9776(2) 0.3383(8) 0.107(2) Uani 1 1 d . . . 
H16A H -0.2813 0.9921 0.3866 0.161 Uiso 1 1 calc R . . 
H16B H -0.4454 1.0009 0.3613 0.161 Uiso 1 1 calc R . . 
H16C H -0.3848 0.9739 0.2175 0.161 Uiso 1 1 calc R . . 
N1 N -0.0896(3) 0.57363(13) 0.2967(4) 0.0440(8) Uani 1 1 d . . . 
N2 N -0.1943(3) 0.59610(12) 0.3575(4) 0.0399(8) Uani 1 1 d . . . 
N3 N -0.1021(3) 0.67304(11) 0.3001(4) 0.0349(7) Uani 1 1 d . . . 
N4 N 0.0152(3) 0.74339(12) 0.2316(4) 0.0395(8) Uani 1 1 d . . . 
N5 N 0.1080(3) 0.70849(13) 0.1980(4) 0.0433(8) Uani 1 1 d . . . 
N6 N -0.0202(4) 0.59301(17) -0.1037(5) 0.0638(11) Uani 1 1 d . . . 
N7 N 0.3169(5) 0.60747(15) 0.3468(7) 0.0667(12) Uani 1 1 d . . . 
O1 O -0.0528(4) 0.63331(11) -0.0378(4) 0.0718(10) Uani 1 1 d . . . 
O2 O -0.0504(4) 0.58769(13) -0.2532(4) 0.0881(12) Uani 1 1 d . . . 
O3 O 0.0483(6) 0.5614(2) -0.0081(5) 0.146(2) Uani 1 1 d . . . 
O4 O 0.2083(3) 0.60497(11) 0.4027(4) 0.0563(8) Uani 1 1 d . . . 
O5 O 0.4270(4) 0.59661(17) 0.4320(7) 0.1286(19) Uani 1 1 d . . . 
O6 O 0.3036(6) 0.61938(16) 0.2007(7) 0.133(2) Uani 1 1 d . . . 
O7 O -0.4064(3) 0.81209(12) 0.4153(4) 0.0587(8) Uani 1 1 d . . . 
O8 O -0.5074(3) 0.74258(12) 0.5004(5) 0.0669(9) Uani 1 1 d . . . 
C14 C -0.5043(8) 0.8976(3) 0.3806(11) 0.126(3) Uani 1 1 d . . . 
H14A H -0.5292 0.8931 0.2579 0.151 Uiso 1 1 calc R . . 
H14B H -0.5774 0.9196 0.4099 0.151 Uiso 1 1 calc R . . 
C15 C -0.3873(7) 0.9245(3) 0.4162(12) 0.146(3) Uani 1 1 d . . . 
H15A H -0.3140 0.9021 0.3887 0.175 Uiso 1 1 calc R . . 
H15B H -0.3633 0.9293 0.5387 0.175 Uiso 1 1 calc R . . 
 
loop_ 
 _atom_site_aniso_label 
 _atom_site_aniso_U_11 
 _atom_site_aniso_U_22 
 _atom_site_aniso_U_33 
 _atom_site_aniso_U_23 
 _atom_site_aniso_U_13 
 _atom_site_aniso_U_12 
Zn1 0.0418(3) 0.0494(3) 0.0435(3) -0.0039(2) 0.0161(2) -0.0005(2) 
C1 0.056(3) 0.038(2) 0.060(3) -0.006(2) 0.011(2) -0.001(2) 
C2 0.055(3) 0.039(3) 0.065(3) 0.002(2) 0.013(2) -0.009(2) 
C3 0.044(3) 0.049(3) 0.055(3) 0.007(2) 0.018(2) -0.012(2) 
C4 0.040(2) 0.041(2) 0.035(2) -0.0015(18) 0.0105(18) -0.0029(19) 
C5 0.033(2) 0.049(3) 0.042(2) -0.0029(19) 0.0112(18) -0.0076(19) 
C6 0.038(2) 0.045(2) 0.034(2) -0.0071(18) 0.0054(18) 0.0000(19) 
C7 0.044(3) 0.052(3) 0.048(3) -0.008(2) 0.009(2) 0.002(2) 
C8 0.046(2) 0.043(2) 0.038(2) -0.0017(19) 0.0095(19) -0.002(2) 
C9 0.038(2) 0.043(2) 0.0244(18) 0.0021(16) 0.0052(16) -0.0061(19) 
C10 0.058(3) 0.043(2) 0.037(2) 0.0061(19) 0.008(2) -0.009(2) 
C11 0.057(3) 0.060(3) 0.042(2) 0.006(2) 0.017(2) -0.018(2) 
C12 0.041(2) 0.072(3) 0.050(3) 0.005(2) 0.019(2) -0.009(2) 
C13 0.062(3) 0.057(3) 0.088(4) -0.014(3) 0.025(3) 0.015(3) 
C16 0.138(6) 0.067(4) 0.127(6) 0.003(4) 0.050(5) 0.008(4) 
N1 0.0412(19) 0.042(2) 0.052(2) -0.0049(16) 0.0167(16) -0.0009(16) 
N2 0.0374(19) 0.041(2) 0.043(2) -0.0013(15) 0.0140(15) -0.0008(15) 
N3 0.0369(17) 0.0368(18) 0.0322(17) -0.0010(14) 0.0108(14) -0.0029(15) 
N4 0.0416(19) 0.044(2) 0.0333(17) 0.0055(15) 0.0101(15) -0.0045(16) 
N5 0.041(2) 0.050(2) 0.0405(19) 0.0034(16) 0.0130(16) -0.0018(17) 
N6 0.078(3) 0.067(3) 0.051(3) 0.002(2) 0.024(2) 0.011(2) 
N7 0.061(3) 0.052(3) 0.094(4) -0.002(2) 0.032(3) 0.002(2) 
O1 0.127(3) 0.0448(19) 0.0488(19) -0.0088(15) 0.031(2) 0.0111(18) 
O2 0.152(4) 0.070(2) 0.046(2) -0.0175(18) 0.030(2) -0.006(2) 
O3 0.187(5) 0.183(5) 0.087(3) 0.055(3) 0.073(3) 0.125(4) 
O4 0.0393(17) 0.066(2) 0.070(2) 0.0174(17) 0.0260(15) 0.0059(15) 
O5 0.039(2) 0.107(4) 0.233(6) 0.001(3) 0.017(3) 0.006(2) 
O6 0.212(6) 0.089(3) 0.141(4) 0.033(3) 0.135(4) 0.055(3) 
O7 0.060(2) 0.0506(19) 0.072(2) -0.0079(16) 0.0275(17) 0.0082(15) 
O8 0.0509(19) 0.066(2) 0.093(3) -0.0006(19) 0.0368(18) 0.0050(16) 
C14 0.119(6) 0.070(5) 0.210(8) -0.010(5) 0.081(6) 0.017(4) 
C15 0.071(5) 0.076(5) 0.279(11) -0.031(6) 0.017(6) 0.009(4) 
 
_geom_special_details 
; 
 All esds (except the esd in the dihedral angle between two l.s. planes) 
 are estimated using the full covariance matrix.  The cell esds are taken 
 into account individually in the estimation of esds in distances, angles 
 and torsion angles; correlations between esds in cell parameters are only 
 used when they are defined by crystal symmetry.  An approximate (isotropic) 
 treatment of cell esds is used for estimating esds involving l.s. planes. 
; 
 
loop_ 
 _geom_bond_atom_site_label_1 
 _geom_bond_atom_site_label_2 
 _geom_bond_distance 
 _geom_bond_site_symmetry_2 
 _geom_bond_publ_flag 
Zn1 O4 2.039(3) . ? 
Zn1 O1 2.087(3) . ? 
Zn1 N3 2.137(3) . ? 
Zn1 N1 2.141(3) . ? 
Zn1 N5 2.205(3) . ? 
Zn1 O3 2.488(5) . ? 
C1 N1 1.321(5) . ? 
C1 C2 1.393(6) . ? 
C1 H1A 0.9500 . ? 
C2 C3 1.355(6) . ? 
C2 H2A 0.9500 . ? 
C3 N2 1.366(5) . ? 
C3 H3A 0.9500 . ? 
C4 N3 1.345(5) . ? 
C4 C5 1.381(5) . ? 
C4 N2 1.391(5) . ? 
C5 C6 1.393(5) . ? 
C5 H5A 0.9500 . ? 
C6 C8 1.391(5) . ? 
C6 C7 1.514(5) . ? 
C7 O8 1.187(5) . ? 
C7 O7 1.326(5) . ? 
C8 C9 1.375(5) . ? 
C8 H8A 0.9500 . ? 
C9 N3 1.338(4) . ? 
C9 N4 1.416(5) . ? 
C10 C11 1.354(5) . ? 
C10 N4 1.362(5) . ? 
C10 H10A 0.9500 . ? 
C11 C12 1.401(6) . ? 
C11 H11A 0.9500 . ? 
C12 N5 1.332(5) . ? 
C12 H12A 0.9500 . ? 
C13 O7 1.474(5) . ? 
C13 C14 1.490(8) . ? 
C13 H13A 0.9900 . ? 
C13 H13B 0.9900 . ? 
C16 C15 1.535(9) . ? 
C16 H16A 0.9800 . ? 
C16 H16B 0.9800 . ? 
C16 H16C 0.9800 . ? 
N1 N2 1.374(4) . ? 
N4 N5 1.357(4) . ? 
N6 O2 1.206(4) . ? 
N6 O3 1.225(5) . ? 
N6 O1 1.249(4) . ? 
N7 O5 1.186(5) . ? 
N7 O6 1.219(5) . ? 
N7 O4 1.259(5) . ? 
C14 C15 1.321(8) . ? 
C14 H14A 0.9900 . ? 
C14 H14B 0.9900 . ? 
C15 H15A 0.9900 . ? 
C15 H15B 0.9900 . ? 
 
loop_ 
 _geom_angle_atom_site_label_1 
 _geom_angle_atom_site_label_2 
 _geom_angle_atom_site_label_3 
 _geom_angle 
 _geom_angle_site_symmetry_1 
 _geom_angle_site_symmetry_3 
 _geom_angle_publ_flag 
O4 Zn1 O1 153.07(13) . . ? 
O4 Zn1 N3 112.18(12) . . ? 
O1 Zn1 N3 94.51(12) . . ? 
O4 Zn1 N1 90.96(12) . . ? 
O1 Zn1 N1 100.20(13) . . ? 
N3 Zn1 N1 73.91(12) . . ? 
O4 Zn1 N5 97.67(12) . . ? 
O1 Zn1 N5 86.56(12) . . ? 
N3 Zn1 N5 72.67(12) . . ? 
N1 Zn1 N5 146.31(12) . . ? 
O4 Zn1 O3 103.87(14) . . ? 
O1 Zn1 O3 53.66(12) . . ? 
N3 Zn1 O3 137.78(15) . . ? 
N1 Zn1 O3 84.53(16) . . ? 
N5 Zn1 O3 124.13(15) . . ? 
N1 C1 C2 111.4(4) . . ? 
N1 C1 H1A 124.3 . . ? 
C2 C1 H1A 124.3 . . ? 
C3 C2 C1 106.0(4) . . ? 
C3 C2 H2A 127.0 . . ? 
C1 C2 H2A 127.0 . . ? 
C2 C3 N2 107.1(4) . . ? 
C2 C3 H3A 126.4 . . ? 
N2 C3 H3A 126.4 . . ? 
N3 C4 C5 122.0(4) . . ? 
N3 C4 N2 112.8(3) . . ? 
C5 C4 N2 125.2(4) . . ? 
C4 C5 C6 117.6(4) . . ? 
C4 C5 H5A 121.2 . . ? 
C6 C5 H5A 121.2 . . ? 
C8 C6 C5 120.9(4) . . ? 
C8 C6 C7 121.4(4) . . ? 
C5 C6 C7 117.7(4) . . ? 
O8 C7 O7 126.0(4) . . ? 
O8 C7 C6 123.1(4) . . ? 
O7 C7 C6 110.8(4) . . ? 
C9 C8 C6 117.0(4) . . ? 
C9 C8 H8A 121.5 . . ? 
C6 C8 H8A 121.5 . . ? 
N3 C9 C8 123.2(4) . . ? 
N3 C9 N4 112.7(3) . . ? 
C8 C9 N4 124.1(4) . . ? 
C11 C10 N4 106.7(4) . . ? 
C11 C10 H10A 126.7 . . ? 
N4 C10 H10A 126.7 . . ? 
C10 C11 C12 105.5(4) . . ? 
C10 C11 H11A 127.2 . . ? 
C12 C11 H11A 127.2 . . ? 
N5 C12 C11 111.6(4) . . ? 
N5 C12 H12A 124.2 . . ? 
C11 C12 H12A 124.2 . . ? 
O7 C13 C14 108.3(4) . . ? 
O7 C13 H13A 110.0 . . ? 
C14 C13 H13A 110.0 . . ? 
O7 C13 H13B 110.0 . . ? 
C14 C13 H13B 110.0 . . ? 
H13A C13 H13B 108.4 . . ? 
C15 C16 H16A 109.5 . . ? 
C15 C16 H16B 109.5 . . ? 
H16A C16 H16B 109.5 . . ? 
C15 C16 H16C 109.5 . . ? 
H16A C16 H16C 109.5 . . ? 
H16B C16 H16C 109.5 . . ? 
C1 N1 N2 105.2(3) . . ? 
C1 N1 Zn1 139.8(3) . . ? 
N2 N1 Zn1 115.0(2) . . ? 
C3 N2 N1 110.4(3) . . ? 
C3 N2 C4 131.0(3) . . ? 
N1 N2 C4 118.7(3) . . ? 
C9 N3 C4 119.3(3) . . ? 
C9 N3 Zn1 121.1(3) . . ? 
C4 N3 Zn1 119.6(3) . . ? 
N5 N4 C10 112.0(3) . . ? 
N5 N4 C9 118.2(3) . . ? 
C10 N4 C9 129.8(4) . . ? 
C12 N5 N4 104.2(3) . . ? 
C12 N5 Zn1 140.5(3) . . ? 
N4 N5 Zn1 114.8(2) . . ? 
O2 N6 O3 123.6(5) . . ? 
O2 N6 O1 120.6(4) . . ? 
O3 N6 O1 115.8(4) . . ? 
O5 N7 O6 121.6(6) . . ? 
O5 N7 O4 120.8(5) . . ? 
O6 N7 O4 117.5(5) . . ? 
N6 O1 Zn1 104.7(3) . . ? 
N6 O3 Zn1 85.7(3) . . ? 
N7 O4 Zn1 106.8(3) . . ? 
C7 O7 C13 115.7(4) . . ? 
C15 C14 C13 121.4(7) . . ? 
C15 C14 H14A 107.0 . . ? 
C13 C14 H14A 107.0 . . ? 
C15 C14 H14B 107.0 . . ? 
C13 C14 H14B 107.0 . . ? 
H14A C14 H14B 106.7 . . ? 
C14 C15 C16 122.2(7) . . ? 
C14 C15 H15A 106.8 . . ? 
C16 C15 H15A 106.8 . . ? 
C14 C15 H15B 106.8 . . ? 
C16 C15 H15B 106.8 . . ? 
H15A C15 H15B 106.6 . . ? 
 
loop_ 
 _geom_torsion_atom_site_label_1 
 _geom_torsion_atom_site_label_2 
 _geom_torsion_atom_site_label_3 
 _geom_torsion_atom_site_label_4 
 _geom_torsion 
 _geom_torsion_site_symmetry_1 
 _geom_torsion_site_symmetry_2 
 _geom_torsion_site_symmetry_3 
 _geom_torsion_site_symmetry_4 
 _geom_torsion_publ_flag 
N1 C1 C2 C3 -0.4(5) . . . . ? 
C1 C2 C3 N2 0.2(5) . . . . ? 
N3 C4 C5 C6 0.5(5) . . . . ? 
N2 C4 C5 C6 -178.4(3) . . . . ? 
C4 C5 C6 C8 -0.9(5) . . . . ? 
C4 C5 C6 C7 178.2(3) . . . . ? 
C8 C6 C7 O8 -175.5(4) . . . . ? 
C5 C6 C7 O8 5.4(6) . . . . ? 
C8 C6 C7 O7 2.3(5) . . . . ? 
C5 C6 C7 O7 -176.8(3) . . . . ? 
C5 C6 C8 C9 0.3(5) . . . . ? 
C7 C6 C8 C9 -178.8(3) . . . . ? 
C6 C8 C9 N3 0.8(5) . . . . ? 
C6 C8 C9 N4 -179.7(3) . . . . ? 
N4 C10 C11 C12 0.1(4) . . . . ? 
C10 C11 C12 N5 0.2(5) . . . . ? 
C2 C1 N1 N2 0.4(5) . . . . ? 
C2 C1 N1 Zn1 178.4(3) . . . . ? 
O4 Zn1 N1 C1 -65.0(4) . . . . ? 
O1 Zn1 N1 C1 90.4(4) . . . . ? 
N3 Zn1 N1 C1 -177.8(4) . . . . ? 
N5 Zn1 N1 C1 -170.4(4) . . . . ? 
O3 Zn1 N1 C1 38.9(4) . . . . ? 
O4 Zn1 N1 N2 112.9(2) . . . . ? 
O1 Zn1 N1 N2 -91.7(2) . . . . ? 
N3 Zn1 N1 N2 0.1(2) . . . . ? 
N5 Zn1 N1 N2 7.5(4) . . . . ? 
O3 Zn1 N1 N2 -143.2(3) . . . . ? 
C2 C3 N2 N1 0.0(4) . . . . ? 
C2 C3 N2 C4 179.9(4) . . . . ? 
C1 N1 N2 C3 -0.3(4) . . . . ? 
Zn1 N1 N2 C3 -178.9(2) . . . . ? 
C1 N1 N2 C4 179.9(3) . . . . ? 
Zn1 N1 N2 C4 1.3(4) . . . . ? 
N3 C4 N2 C3 177.7(4) . . . . ? 
C5 C4 N2 C3 -3.4(6) . . . . ? 
N3 C4 N2 N1 -2.5(4) . . . . ? 
C5 C4 N2 N1 176.4(3) . . . . ? 
C8 C9 N3 C4 -1.3(5) . . . . ? 
N4 C9 N3 C4 179.2(3) . . . . ? 
C8 C9 N3 Zn1 175.6(3) . . . . ? 
N4 C9 N3 Zn1 -3.9(4) . . . . ? 
C5 C4 N3 C9 0.6(5) . . . . ? 
N2 C4 N3 C9 179.6(3) . . . . ? 
C5 C4 N3 Zn1 -176.4(3) . . . . ? 
N2 C4 N3 Zn1 2.6(4) . . . . ? 
O4 Zn1 N3 C9 97.2(3) . . . . ? 
O1 Zn1 N3 C9 -79.1(3) . . . . ? 
N1 Zn1 N3 C9 -178.4(3) . . . . ? 
N5 Zn1 N3 C9 5.9(3) . . . . ? 
O3 Zn1 N3 C9 -116.2(3) . . . . ? 
O4 Zn1 N3 C4 -85.9(3) . . . . ? 
O1 Zn1 N3 C4 97.8(3) . . . . ? 
N1 Zn1 N3 C4 -1.5(3) . . . . ? 
N5 Zn1 N3 C4 -177.2(3) . . . . ? 
O3 Zn1 N3 C4 60.7(3) . . . . ? 
C11 C10 N4 N5 -0.3(4) . . . . ? 
C11 C10 N4 C9 179.7(3) . . . . ? 
N3 C9 N4 N5 -2.7(4) . . . . ? 
C8 C9 N4 N5 177.8(3) . . . . ? 
N3 C9 N4 C10 177.3(3) . . . . ? 
C8 C9 N4 C10 -2.2(6) . . . . ? 
C11 C12 N5 N4 -0.4(4) . . . . ? 
C11 C12 N5 Zn1 169.5(3) . . . . ? 
C10 N4 N5 C12 0.4(4) . . . . ? 
C9 N4 N5 C12 -179.5(3) . . . . ? 
C10 N4 N5 Zn1 -172.5(2) . . . . ? 
C9 N4 N5 Zn1 7.5(4) . . . . ? 
O4 Zn1 N5 C12 73.1(4) . . . . ? 
O1 Zn1 N5 C12 -80.2(4) . . . . ? 
N3 Zn1 N5 C12 -176.0(4) . . . . ? 
N1 Zn1 N5 C12 176.5(4) . . . . ? 
O3 Zn1 N5 C12 -39.5(5) . . . . ? 
O4 Zn1 N5 N4 -117.7(2) . . . . ? 
O1 Zn1 N5 N4 89.0(3) . . . . ? 
N3 Zn1 N5 N4 -6.8(2) . . . . ? 
N1 Zn1 N5 N4 -14.3(4) . . . . ? 
O3 Zn1 N5 N4 129.7(3) . . . . ? 
O2 N6 O1 Zn1 -172.3(4) . . . . ? 
O3 N6 O1 Zn1 4.6(5) . . . . ? 
O4 Zn1 O1 N6 35.2(5) . . . . ? 
N3 Zn1 O1 N6 -152.3(3) . . . . ? 
N1 Zn1 O1 N6 -77.9(3) . . . . ? 
N5 Zn1 O1 N6 135.4(3) . . . . ? 
O3 Zn1 O1 N6 -2.5(3) . . . . ? 
O2 N6 O3 Zn1 173.0(5) . . . . ? 
O1 N6 O3 Zn1 -3.8(4) . . . . ? 
O4 Zn1 O3 N6 -160.9(3) . . . . ? 
O1 Zn1 O3 N6 2.5(3) . . . . ? 
N3 Zn1 O3 N6 50.8(4) . . . . ? 
N1 Zn1 O3 N6 109.4(3) . . . . ? 
N5 Zn1 O3 N6 -51.4(4) . . . . ? 
O5 N7 O4 Zn1 -179.9(4) . . . . ? 
O6 N7 O4 Zn1 -2.8(5) . . . . ? 
O1 Zn1 O4 N7 30.8(4) . . . . ? 
N3 Zn1 O4 N7 -141.1(3) . . . . ? 
N1 Zn1 O4 N7 145.9(3) . . . . ? 
N5 Zn1 O4 N7 -66.8(3) . . . . ? 
O3 Zn1 O4 N7 61.3(3) . . . . ? 
O8 C7 O7 C13 -3.3(6) . . . . ? 
C6 C7 O7 C13 179.0(3) . . . . ? 
C14 C13 O7 C7 -166.2(5) . . . . ? 
O7 C13 C14 C15 -56.5(9) . . . . ? 
C13 C14 C15 C16 179.1(6) . . . . ? 
 
_diffrn_measured_fraction_theta_max    0.971 
_diffrn_reflns_theta_full              27.54 
_diffrn_measured_fraction_theta_full   0.971 
_refine_diff_density_max    0.519 
_refine_diff_density_min   -0.489 
_refine_diff_density_rms    0.069 

 
data_2'-303K 
 
_audit_creation_method            SHELXL-97 
_chemical_name_systematic 
; 
 ? 
; 
_chemical_name_common             ? 
_chemical_melting_point           ? 
_chemical_formula_moiety          'C16 H8 D9 N7 O8 Zn'  
_chemical_formula_sum 
 'C16 H17 N7 O8 Zn' 
_chemical_formula_weight          509.74 
 
loop_ 
 _atom_type_symbol 
 _atom_type_description 
 _atom_type_scat_dispersion_real 
 _atom_type_scat_dispersion_imag 
 _atom_type_scat_source 
 'C'  'C'   0.0033   0.0016 
 'International Tables Vol C Tables 4.2.6.8 and 6.1.1.4' 
 'H'  'H'   0.0000   0.0000 
 'International Tables Vol C Tables 4.2.6.8 and 6.1.1.4' 
 'N'  'N'   0.0061   0.0033 
 'International Tables Vol C Tables 4.2.6.8 and 6.1.1.4' 
 'O'  'O'   0.0106   0.0060 
 'International Tables Vol C Tables 4.2.6.8 and 6.1.1.4' 
 'Zn'  'Zn'   0.2839   1.4301 
 'International Tables Vol C Tables 4.2.6.8 and 6.1.1.4' 
 
_symmetry_cell_setting            Monoclinic 
_symmetry_space_group_name_H-M    P21/c

loop_ 
 _symmetry_equiv_pos_as_xyz 
 'x, y, z' 
 '-x, y+1/2, -z+1/2' 
 '-x, -y, -z' 
 'x, -y-1/2, z-1/2' 
 
_cell_length_a                    9.871(2) 
_cell_length_b                    26.022(6) 
_cell_length_c                    8.286(2) 
_cell_angle_alpha                 90.00 
_cell_angle_beta                  101.902(6) 
_cell_angle_gamma                 90.00 
_cell_volume                      2082.7(8) 
_cell_formula_units_Z             4 
_cell_measurement_temperature     303(2) 
_cell_measurement_reflns_used           6854
_cell_measurement_theta_min             2.2492
_cell_measurement_theta_max             30.1661 
 
_exptl_crystal_description        prism 
_exptl_crystal_colour             colorless
_exptl_crystal_size_max           0.15 
_exptl_crystal_size_mid           0.12 
_exptl_crystal_size_min           0.10 
_exptl_crystal_density_meas       ? 
_exptl_crystal_density_diffrn     1.597 
_exptl_crystal_density_method     'not measured' 
_exptl_crystal_F_000              1024 
_exptl_absorpt_coefficient_mu     1.239 
_exptl_absorpt_correction_type    'Multi-scan' 
_exptl_absorpt_correction_T_min   0.8359 
_exptl_absorpt_correction_T_max   0.8861 
_exptl_absorpt_process_details    ? 
 
_exptl_special_details 
; 
 ? 
; 
 
_diffrn_ambient_temperature       303(2) 
_diffrn_radiation_wavelength      0.71075 
_diffrn_radiation_type            MoK\a 
_diffrn_radiation_source          'fine-focus sealed tube' 
_diffrn_radiation_monochromator   graphite 
_diffrn_measurement_device_type   Molybdenum
_diffrn_measurement_method              'dtprofit.ref'
_diffrn_detector_area_resol_mean  28.5714 
_diffrn_standards_number          ? 
_diffrn_standards_interval_count  ? 
_diffrn_standards_interval_time   ? 
_diffrn_standards_decay_%         ? 
_diffrn_reflns_number             19070 
_diffrn_reflns_av_R_equivalents   0.0683 
_diffrn_reflns_av_sigmaI/netI     0.0880 
_diffrn_reflns_limit_h_min        -12 
_diffrn_reflns_limit_h_max        11 
_diffrn_reflns_limit_k_min        -32 
_diffrn_reflns_limit_k_max        33 
_diffrn_reflns_limit_l_min        -10 
_diffrn_reflns_limit_l_max        10 
_diffrn_reflns_theta_min          3.03 
_diffrn_reflns_theta_max          27.47 
_reflns_number_total              4679 
_reflns_number_gt                 2440 
_reflns_threshold_expression      >2sigma(I) 
 
_computing_data_collection        ? 
_computing_cell_refinement        ? 
_computing_data_reduction         ? 
_computing_structure_solution     'SHELXS-97 (Sheldrick, 1990)' 
_computing_structure_refinement   'SHELXL-97 (Sheldrick, 1997)' 
_computing_molecular_graphics     ? 
_computing_publication_material   ? 
 
_refine_special_details 
; 
 Refinement of F^2^ against ALL reflections.  The weighted R-factor wR and 
 goodness of fit S are based on F^2^, conventional R-factors R are based 
 on F, with F set to zero for negative F^2^. The threshold expression of 
 F^2^ > 2sigma(F^2^) is used only for calculating R-factors(gt) etc. and is 
 not relevant to the choice of reflections for refinement.  R-factors based 
 on F^2^ are statistically about twice as large as those based on F, and R- 
 factors based on ALL data will be even larger. 
; 
 
_refine_ls_structure_factor_coef  Fsqd  
_refine_ls_matrix_type            full 
_refine_ls_weighting_scheme       calc  
_refine_ls_weighting_details 
 'calc w=1/[\s^2^(Fo^2^)+(0.0588P)^2^+0.0000P] where P=(Fo^2^+2Fc^2^)/3' 
_atom_sites_solution_primary      direct 
_atom_sites_solution_secondary    difmap 
_atom_sites_solution_hydrogens    geom 
_refine_ls_hydrogen_treatment     mixed 
_refine_ls_extinction_method      none 
_refine_ls_extinction_coef        ? 
_refine_ls_number_reflns          4679 
_refine_ls_number_parameters      308 
_refine_ls_number_restraints      0 
_refine_ls_R_factor_all           0.1261 
_refine_ls_R_factor_gt            0.0599 
_refine_ls_wR_factor_ref          0.1700 
_refine_ls_wR_factor_gt           0.1338 
_refine_ls_goodness_of_fit_ref    1.062 
_refine_ls_restrained_S_all       1.062 
_refine_ls_shift/su_max           0.004 
_refine_ls_shift/su_mean          0.000 
 
loop_ 
 _atom_site_label 
 _atom_site_type_symbol 
 _atom_site_fract_x 
 _atom_site_fract_y 
 _atom_site_fract_z 
 _atom_site_U_iso_or_equiv 
 _atom_site_adp_type 
 _atom_site_occupancy 
 _atom_site_symmetry_multiplicity 
 _atom_site_calc_flag 
 _atom_site_refinement_flags 
 _atom_site_disorder_assembly 
 _atom_site_disorder_group 
Zn1 Zn 0.05488(5) 0.37340(2) 0.71160(7) 0.0639(3) Uani 1 1 d . . . 
C1 C -0.1011(6) 0.4753(2) 0.8113(7) 0.0808(16) Uani 1 1 d . . . 
H1A H -0.0450 0.5004 0.7791 0.097 Uiso 1 1 calc R . . 
C2 C -0.2151(6) 0.4857(2) 0.8822(6) 0.0776(16) Uani 1 1 d . . . 
H2A H -0.2472 0.5177 0.9072 0.093 Uiso 1 1 calc R . . 
C3 C -0.2684(5) 0.4394(2) 0.9064(6) 0.0720(14) Uani 1 1 d . . . 
H3A H -0.3467 0.4334 0.9499 0.086 Uiso 1 1 calc R . . 
C4 C -0.1965(5) 0.34978(18) 0.8564(5) 0.0560(11) Uani 1 1 d . . . 
C5 C -0.3004(5) 0.32200(18) 0.9041(5) 0.0606(12) Uani 1 1 d . . . 
H5A H -0.3715 0.3384 0.9421 0.073 Uiso 1 1 calc R . . 
C6 C -0.2957(4) 0.26902(18) 0.8936(5) 0.0569(12) Uani 1 1 d . . . 
C7 C -0.4100(5) 0.2375(2) 0.9426(6) 0.0697(14) Uani 1 1 d . . . 
C8 C -0.1895(4) 0.24511(17) 0.8336(5) 0.0540(11) Uani 1 1 d . . . 
H8A H -0.1861 0.2096 0.8235 0.065 Uiso 1 1 calc R . . 
C9 C -0.0901(4) 0.27601(19) 0.7901(5) 0.0542(11) Uani 1 1 d . . . 
C10 C 0.0602(5) 0.20901(19) 0.6994(5) 0.0649(13) Uani 1 1 d . . . 
H10A H 0.0124 0.1792 0.7142 0.078 Uiso 1 1 calc R . . 
C11 C 0.1793(5) 0.2120(2) 0.6426(6) 0.0754(15) Uani 1 1 d . . . 
H11A H 0.2293 0.1850 0.6101 0.090 Uiso 1 1 calc R . . 
C12 C 0.2109(5) 0.2639(2) 0.6431(6) 0.0755(15) Uani 1 1 d . . . 
H12A H 0.2887 0.2772 0.6108 0.091 Uiso 1 1 calc R . . 
C13 C -0.5032(7) 0.1545(2) 0.9511(8) 0.102(2) Uani 1 1 d . . . 
H13A H -0.5924 0.1710 0.9155 0.122 Uiso 1 1 calc R A 1 
H13B H -0.4888 0.1493 1.0693 0.122 Uiso 1 1 calc R A 1 
C16 C -0.3696(11) 0.0221(4) 0.8394(14) 0.181(4) Uani 1 1 d . . . 
H16A H -0.2793 0.0077 0.8785 0.272 Uiso 1 1 calc R B 1 
H16B H -0.3856 0.0262 0.7219 0.272 Uiso 1 1 calc R B 1 
H16C H -0.4384 -0.0004 0.8670 0.272 Uiso 1 1 calc R B 1 
N1 N -0.0834(4) 0.42570(16) 0.7960(5) 0.0671(11) Uani 1 1 d . . . 
N2 N -0.1879(4) 0.40302(15) 0.8564(5) 0.0581(10) Uani 1 1 d . . . 
N3 N -0.0940(4) 0.32706(14) 0.8004(4) 0.0521(9) Uani 1 1 d . . . 
N4 N 0.0240(4) 0.25763(15) 0.7305(4) 0.0560(9) Uani 1 1 d . . . 
N5 N 0.1166(4) 0.29245(15) 0.6951(4) 0.0612(10) Uani 1 1 d . . . 
N6 N 0.3218(6) 0.3928(2) 0.8522(8) 0.0950(15) Uani 1 1 d . . . 
N7 N -0.0118(6) 0.4056(2) 0.3977(7) 0.0933(15) Uani 1 1 d . . . 
O1 O 0.2116(4) 0.39512(15) 0.9033(5) 0.0887(11) Uani 1 1 d . . . 
O2 O 0.4295(5) 0.4032(2) 0.9375(9) 0.176(3) Uani 1 1 d . . . 
O3 O 0.3131(8) 0.3815(2) 0.7080(9) 0.176(3) Uani 1 1 d . . . 
O4 O -0.0447(5) 0.36556(14) 0.4619(5) 0.0986(13) Uani 1 1 d . . . 
O5 O -0.0404(6) 0.41024(16) 0.2483(5) 0.1281(18) Uani 1 1 d . . . 
O6 O 0.0569(7) 0.4354(3) 0.4917(7) 0.192(3) Uani 1 1 d . . . 
O7 O -0.3955(4) 0.18859(15) 0.9164(5) 0.0883(11) Uani 1 1 d . C . 
O8 O -0.4995(4) 0.25707(14) 0.9988(6) 0.0954(12) Uani 1 1 d . . . 
C14 C -0.5066(18) 0.1037(4) 0.869(2) 0.078(5) Uani 0.53(3) 1 d P C 1 
H14A H -0.5815 0.0830 0.8941 0.094 Uiso 0.53(3) 1 calc PR C 1 
H14B H -0.5218 0.1081 0.7506 0.094 Uiso 0.53(3) 1 calc PR C 1 
C15 C -0.379(3) 0.0793(6) 0.928(4) 0.148(11) Uani 0.53(3) 1 d P C 1 
H15A H -0.3660 0.0748 1.0463 0.178 Uiso 0.53(3) 1 calc PR C 1 
H15B H -0.3051 0.1011 0.9065 0.178 Uiso 0.53(3) 1 calc PR C 1 
C14' C -0.426(3) 0.1016(11) 0.972(4) 0.138(11) Uani 0.47(3) 1 d P C 2 
H14C H -0.3330 0.1078 1.0356 0.166 Uiso 0.47(3) 1 calc PR C 2 
H14D H -0.4720 0.0799 1.0392 0.166 Uiso 0.47(3) 1 calc PR C 2 
C15' C -0.412(3) 0.0719(14) 0.826(3) 0.181(16) Uani 0.47(3) 1 d P C 2 
H15C H -0.5020 0.0725 0.7516 0.217 Uiso 0.47(3) 1 calc PR C 2 
H15D H -0.3489 0.0906 0.7726 0.217 Uiso 0.47(3) 1 calc PR C 2 
 
loop_ 
 _atom_site_aniso_label 
 _atom_site_aniso_U_11 
 _atom_site_aniso_U_22 
 _atom_site_aniso_U_33 
 _atom_site_aniso_U_23 
 _atom_site_aniso_U_13 
 _atom_site_aniso_U_12 
Zn1 0.0578(4) 0.0728(5) 0.0658(4) 0.0059(3) 0.0235(3) -0.0028(3) 
C1 0.079(4) 0.063(4) 0.104(4) 0.011(3) 0.030(3) 0.002(3) 
C2 0.085(4) 0.053(3) 0.093(4) -0.029(3) 0.014(3) 0.006(3) 
C3 0.059(3) 0.072(4) 0.085(4) -0.020(3) 0.015(3) 0.009(3) 
C4 0.055(3) 0.056(3) 0.056(3) 0.003(2) 0.008(2) 0.010(2) 
C5 0.050(3) 0.073(3) 0.063(3) 0.011(2) 0.023(2) 0.007(2) 
C6 0.054(3) 0.061(3) 0.057(3) 0.018(2) 0.016(2) 0.002(2) 
C7 0.063(3) 0.076(4) 0.072(3) 0.003(3) 0.017(3) -0.010(3) 
C8 0.058(3) 0.047(3) 0.056(3) -0.004(2) 0.010(2) 0.000(2) 
C9 0.044(2) 0.073(3) 0.046(2) -0.005(2) 0.010(2) 0.007(2) 
C10 0.079(4) 0.060(3) 0.055(3) -0.015(2) 0.013(3) 0.006(3) 
C11 0.075(4) 0.089(4) 0.064(3) -0.023(3) 0.019(3) 0.019(3) 
C12 0.054(3) 0.097(5) 0.080(4) -0.017(3) 0.023(3) 0.010(3) 
C13 0.099(5) 0.081(4) 0.133(6) 0.040(4) 0.041(4) -0.009(4) 
C16 0.213(11) 0.116(8) 0.226(12) -0.009(8) 0.073(8) -0.015(7) 
N1 0.062(3) 0.066(3) 0.077(3) 0.011(2) 0.025(2) 0.000(2) 
N2 0.050(2) 0.060(3) 0.067(3) 0.009(2) 0.0185(18) 0.0061(19) 
N3 0.053(2) 0.054(2) 0.053(2) -0.0062(17) 0.0192(17) 0.0013(18) 
N4 0.055(2) 0.062(3) 0.054(2) -0.0064(19) 0.0178(18) 0.001(2) 
N5 0.061(2) 0.067(3) 0.059(2) 0.000(2) 0.0212(19) 0.006(2) 
N6 0.089(4) 0.084(4) 0.118(5) 0.008(3) 0.036(4) -0.003(3) 
N7 0.111(4) 0.106(4) 0.069(3) -0.002(3) 0.032(3) -0.014(3) 
O1 0.060(2) 0.104(3) 0.110(3) -0.028(2) 0.036(2) -0.009(2) 
O2 0.056(3) 0.185(6) 0.277(8) -0.015(5) 0.007(4) -0.013(3) 
O3 0.265(8) 0.132(5) 0.178(6) -0.036(4) 0.156(6) -0.072(4) 
O4 0.158(4) 0.069(3) 0.077(3) 0.005(2) 0.043(3) -0.017(2) 
O5 0.227(6) 0.093(3) 0.069(3) 0.018(2) 0.042(3) 0.010(3) 
O6 0.239(7) 0.240(7) 0.120(4) -0.060(4) 0.087(4) -0.152(6) 
O7 0.085(3) 0.072(3) 0.121(3) 0.002(2) 0.052(2) -0.016(2) 
O8 0.072(2) 0.086(3) 0.144(3) -0.005(2) 0.058(2) -0.009(2) 
C14 0.097(11) 0.050(7) 0.088(11) -0.041(6) 0.019(8) -0.020(7) 
C15 0.150(18) 0.081(10) 0.19(2) -0.109(13) -0.019(15) 0.006(10) 
C14' 0.16(2) 0.16(2) 0.089(17) 0.034(15) 0.021(16) -0.10(2) 
C15' 0.22(3) 0.21(3) 0.125(18) -0.10(2) 0.069(17) -0.14(3) 
 
_geom_special_details 
; 
 All esds (except the esd in the dihedral angle between two l.s. planes) 
 are estimated using the full covariance matrix.  The cell esds are taken 
 into account individually in the estimation of esds in distances, angles 
 and torsion angles; correlations between esds in cell parameters are only 
 used when they are defined by crystal symmetry.  An approximate (isotropic) 
 treatment of cell esds is used for estimating esds involving l.s. planes. 
; 
 
loop_ 
 _geom_bond_atom_site_label_1 
 _geom_bond_atom_site_label_2 
 _geom_bond_distance 
 _geom_bond_site_symmetry_2 
 _geom_bond_publ_flag 
Zn1 O1 2.055(4) . ? 
Zn1 O4 2.109(4) . ? 
Zn1 N1 2.145(4) . ? 
Zn1 N3 2.145(4) . ? 
Zn1 N5 2.205(4) . ? 
Zn1 O6 2.437(6) . ? 
C1 N1 1.312(6) . ? 
C1 C2 1.399(7) . ? 
C1 H1A 0.9300 . ? 
C2 C3 1.347(7) . ? 
C2 H2A 0.9300 . ? 
C3 N2 1.355(5) . ? 
C3 H3A 0.9300 . ? 
C4 N3 1.335(5) . ? 
C4 C5 1.377(6) . ? 
C4 N2 1.388(6) . ? 
C5 C6 1.383(6) . ? 
C5 H5A 0.9300 . ? 
C6 C8 1.396(6) . ? 
C6 C7 1.517(6) . ? 
C7 O8 1.194(6) . ? 
C7 O7 1.304(6) . ? 
C8 C9 1.373(6) . ? 
C8 H8A 0.9300 . ? 
C9 N3 1.332(5) . ? 
C9 N4 1.403(5) . ? 
C10 N4 1.354(5) . ? 
C10 C11 1.356(6) . ? 
C10 H10A 0.9300 . ? 
C11 C12 1.386(7) . ? 
C11 H11A 0.9300 . ? 
C12 N5 1.330(6) . ? 
C12 H12A 0.9300 . ? 
C13 O7 1.458(6) . ? 
C13 C14 1.482(12) . ? 
C13 C14' 1.57(3) . ? 
C13 H13A 0.9700 . ? 
C13 H13B 0.9700 . ? 
C16 C15' 1.36(4) . ? 
C16 C15 1.670(15) . ? 
C16 H16A 0.9600 . ? 
C16 H16B 0.9600 . ? 
C16 H16C 0.9600 . ? 
N1 N2 1.369(5) . ? 
N4 N5 1.362(5) . ? 
N6 O2 1.180(6) . ? 
N6 O3 1.216(7) . ? 
N6 O1 1.248(6) . ? 
N7 O6 1.204(6) . ? 
N7 O5 1.218(6) . ? 
N7 O4 1.242(6) . ? 
C14 C15 1.40(4) . ? 
C14 H14A 0.9700 . ? 
C14 H14B 0.9700 . ? 
C15 H15A 0.9700 . ? 
C15 H15B 0.9700 . ? 
C14' C15' 1.46(5) . ? 
C14' H14C 0.9700 . ? 
C14' H14D 0.9700 . ? 
C15' H15C 0.9700 . ? 
C15' H15D 0.9700 . ? 
 
loop_ 
 _geom_angle_atom_site_label_1 
 _geom_angle_atom_site_label_2 
 _geom_angle_atom_site_label_3 
 _geom_angle 
 _geom_angle_site_symmetry_1 
 _geom_angle_site_symmetry_3 
 _geom_angle_publ_flag 
O1 Zn1 O4 155.38(17) . . ? 
O1 Zn1 N1 90.10(15) . . ? 
O4 Zn1 N1 100.49(16) . . ? 
O1 Zn1 N3 110.45(15) . . ? 
O4 Zn1 N3 93.92(15) . . ? 
N1 Zn1 N3 73.59(15) . . ? 
O1 Zn1 N5 97.87(14) . . ? 
O4 Zn1 N5 85.74(14) . . ? 
N1 Zn1 N5 146.01(15) . . ? 
N3 Zn1 N5 72.66(14) . . ? 
O1 Zn1 O6 105.98(18) . . ? 
O4 Zn1 O6 53.45(15) . . ? 
N1 Zn1 O6 85.9(2) . . ? 
N3 Zn1 O6 137.76(19) . . ? 
N5 Zn1 O6 122.75(19) . . ? 
N1 C1 C2 111.4(5) . . ? 
N1 C1 H1A 124.3 . . ? 
C2 C1 H1A 124.3 . . ? 
C3 C2 C1 105.2(5) . . ? 
C3 C2 H2A 127.4 . . ? 
C1 C2 H2A 127.4 . . ? 
C2 C3 N2 107.9(5) . . ? 
C2 C3 H3A 126.0 . . ? 
N2 C3 H3A 126.0 . . ? 
N3 C4 C5 122.0(4) . . ? 
N3 C4 N2 113.0(4) . . ? 
C5 C4 N2 125.0(4) . . ? 
C4 C5 C6 118.0(4) . . ? 
C4 C5 H5A 121.0 . . ? 
C6 C5 H5A 121.0 . . ? 
C5 C6 C8 120.3(4) . . ? 
C5 C6 C7 119.1(4) . . ? 
C8 C6 C7 120.6(5) . . ? 
O8 C7 O7 126.6(5) . . ? 
O8 C7 C6 121.6(5) . . ? 
O7 C7 C6 111.7(5) . . ? 
C9 C8 C6 117.5(4) . . ? 
C9 C8 H8A 121.2 . . ? 
C6 C8 H8A 121.2 . . ? 
N3 C9 C8 122.4(4) . . ? 
N3 C9 N4 113.5(4) . . ? 
C8 C9 N4 124.1(4) . . ? 
N4 C10 C11 107.1(5) . . ? 
N4 C10 H10A 126.4 . . ? 
C11 C10 H10A 126.4 . . ? 
C10 C11 C12 105.4(5) . . ? 
C10 C11 H11A 127.3 . . ? 
C12 C11 H11A 127.3 . . ? 
N5 C12 C11 111.9(5) . . ? 
N5 C12 H12A 124.0 . . ? 
C11 C12 H12A 124.0 . . ? 
O7 C13 C14 113.7(7) . . ? 
O7 C13 C14' 101.4(9) . . ? 
C14 C13 C14' 39.9(9) . . ? 
O7 C13 H13A 108.8 . . ? 
C14 C13 H13A 108.8 . . ? 
C14' C13 H13A 144.7 . . ? 
O7 C13 H13B 108.8 . . ? 
C14 C13 H13B 108.8 . . ? 
C14' C13 H13B 78.3 . . ? 
H13A C13 H13B 107.7 . . ? 
C15' C16 C15 30.8(13) . . ? 
C15' C16 H16A 130.6 . . ? 
C15 C16 H16A 109.5 . . ? 
C15' C16 H16B 80.2 . . ? 
C15 C16 H16B 109.5 . . ? 
H16A C16 H16B 109.5 . . ? 
C15' C16 H16C 112.2 . . ? 
C15 C16 H16C 109.5 . . ? 
H16A C16 H16C 109.5 . . ? 
H16B C16 H16C 109.5 . . ? 
C1 N1 N2 105.3(4) . . ? 
C1 N1 Zn1 139.7(4) . . ? 
N2 N1 Zn1 115.1(3) . . ? 
C3 N2 N1 110.1(4) . . ? 
C3 N2 C4 131.1(4) . . ? 
N1 N2 C4 118.7(4) . . ? 
C9 N3 C4 119.9(4) . . ? 
C9 N3 Zn1 120.5(3) . . ? 
C4 N3 Zn1 119.5(3) . . ? 
C10 N4 N5 111.4(4) . . ? 
C10 N4 C9 130.4(4) . . ? 
N5 N4 C9 118.2(4) . . ? 
C12 N5 N4 104.1(4) . . ? 
C12 N5 Zn1 140.7(4) . . ? 
N4 N5 Zn1 114.6(3) . . ? 
O2 N6 O3 121.1(7) . . ? 
O2 N6 O1 121.7(7) . . ? 
O3 N6 O1 117.1(7) . . ? 
O6 N7 O5 125.1(6) . . ? 
O6 N7 O4 115.1(6) . . ? 
O5 N7 O4 119.5(6) . . ? 
N6 O1 Zn1 107.1(4) . . ? 
N7 O4 Zn1 103.2(4) . . ? 
N7 O6 Zn1 88.1(4) . . ? 
C7 O7 C13 116.9(4) . . ? 
C15 C14 C13 108.1(16) . . ? 
C15 C14 H14A 110.1 . . ? 
C13 C14 H14A 110.1 . . ? 
C15 C14 H14B 110.1 . . ? 
C13 C14 H14B 110.1 . . ? 
H14A C14 H14B 108.4 . . ? 
C14 C15 C16 112.2(18) . . ? 
C14 C15 H15A 109.2 . . ? 
C16 C15 H15A 109.2 . . ? 
C14 C15 H15B 109.2 . . ? 
C16 C15 H15B 109.2 . . ? 
H15A C15 H15B 107.9 . . ? 
C15' C14' C13 120(2) . . ? 
C15' C14' H14C 107.4 . . ? 
C13 C14' H14C 107.4 . . ? 
C15' C14' H14D 107.4 . . ? 
C13 C14' H14D 107.4 . . ? 
H14C C14' H14D 106.9 . . ? 
C16 C15' C14' 121(2) . . ? 
C16 C15' H15C 107.1 . . ? 
C14' C15' H15C 107.1 . . ? 
C16 C15' H15D 107.1 . . ? 
C14' C15' H15D 107.1 . . ? 
H15C C15' H15D 106.8 . . ? 
 
loop_ 
 _geom_torsion_atom_site_label_1 
 _geom_torsion_atom_site_label_2 
 _geom_torsion_atom_site_label_3 
 _geom_torsion_atom_site_label_4 
 _geom_torsion 
 _geom_torsion_site_symmetry_1 
 _geom_torsion_site_symmetry_2 
 _geom_torsion_site_symmetry_3 
 _geom_torsion_site_symmetry_4 
 _geom_torsion_publ_flag 
N1 C1 C2 C3 -1.3(6) . . . . ? 
C1 C2 C3 N2 1.5(6) . . . . ? 
N3 C4 C5 C6 0.5(7) . . . . ? 
N2 C4 C5 C6 178.6(4) . . . . ? 
C4 C5 C6 C8 -1.1(7) . . . . ? 
C4 C5 C6 C7 -179.0(4) . . . . ? 
C5 C6 C7 O8 -4.4(7) . . . . ? 
C8 C6 C7 O8 177.7(5) . . . . ? 
C5 C6 C7 O7 176.1(4) . . . . ? 
C8 C6 C7 O7 -1.8(6) . . . . ? 
C5 C6 C8 C9 1.5(6) . . . . ? 
C7 C6 C8 C9 179.3(4) . . . . ? 
C6 C8 C9 N3 -1.3(6) . . . . ? 
C6 C8 C9 N4 178.9(4) . . . . ? 
N4 C10 C11 C12 0.4(5) . . . . ? 
C10 C11 C12 N5 -0.7(6) . . . . ? 
C2 C1 N1 N2 0.5(6) . . . . ? 
C2 C1 N1 Zn1 -178.6(3) . . . . ? 
O1 Zn1 N1 C1 67.0(5) . . . . ? 
O4 Zn1 N1 C1 -90.6(5) . . . . ? 
N3 Zn1 N1 C1 178.4(5) . . . . ? 
N5 Zn1 N1 C1 171.4(4) . . . . ? 
O6 Zn1 N1 C1 -39.0(5) . . . . ? 
O1 Zn1 N1 N2 -112.0(3) . . . . ? 
O4 Zn1 N1 N2 90.4(3) . . . . ? 
N3 Zn1 N1 N2 -0.7(3) . . . . ? 
N5 Zn1 N1 N2 -7.6(4) . . . . ? 
O6 Zn1 N1 N2 142.0(3) . . . . ? 
C2 C3 N2 N1 -1.3(5) . . . . ? 
C2 C3 N2 C4 179.3(4) . . . . ? 
C1 N1 N2 C3 0.5(5) . . . . ? 
Zn1 N1 N2 C3 179.8(3) . . . . ? 
C1 N1 N2 C4 180.0(4) . . . . ? 
Zn1 N1 N2 C4 -0.7(5) . . . . ? 
N3 C4 N2 C3 -178.3(4) . . . . ? 
C5 C4 N2 C3 3.4(7) . . . . ? 
N3 C4 N2 N1 2.4(5) . . . . ? 
C5 C4 N2 N1 -176.0(4) . . . . ? 
C8 C9 N3 C4 0.7(6) . . . . ? 
N4 C9 N3 C4 -179.5(3) . . . . ? 
C8 C9 N3 Zn1 -174.9(3) . . . . ? 
N4 C9 N3 Zn1 4.9(5) . . . . ? 
C5 C4 N3 C9 -0.3(6) . . . . ? 
N2 C4 N3 C9 -178.7(3) . . . . ? 
C5 C4 N3 Zn1 175.4(3) . . . . ? 
N2 C4 N3 Zn1 -3.0(5) . . . . ? 
O1 Zn1 N3 C9 -98.5(3) . . . . ? 
O4 Zn1 N3 C9 77.9(3) . . . . ? 
N1 Zn1 N3 C9 177.7(3) . . . . ? 
N5 Zn1 N3 C9 -6.4(3) . . . . ? 
O6 Zn1 N3 C9 113.5(4) . . . . ? 
O1 Zn1 N3 C4 85.9(3) . . . . ? 
O4 Zn1 N3 C4 -97.8(3) . . . . ? 
N1 Zn1 N3 C4 2.0(3) . . . . ? 
N5 Zn1 N3 C4 178.0(3) . . . . ? 
O6 Zn1 N3 C4 -62.1(4) . . . . ? 
C11 C10 N4 N5 0.1(5) . . . . ? 
C11 C10 N4 C9 179.7(4) . . . . ? 
N3 C9 N4 C10 -178.0(4) . . . . ? 
C8 C9 N4 C10 1.8(7) . . . . ? 
N3 C9 N4 N5 1.6(5) . . . . ? 
C8 C9 N4 N5 -178.6(4) . . . . ? 
C11 C12 N5 N4 0.8(5) . . . . ? 
C11 C12 N5 Zn1 -169.6(3) . . . . ? 
C10 N4 N5 C12 -0.5(5) . . . . ? 
C9 N4 N5 C12 179.8(4) . . . . ? 
C10 N4 N5 Zn1 172.8(3) . . . . ? 
C9 N4 N5 Zn1 -6.9(4) . . . . ? 
O1 Zn1 N5 C12 -74.5(5) . . . . ? 
O4 Zn1 N5 C12 81.0(5) . . . . ? 
N1 Zn1 N5 C12 -176.6(4) . . . . ? 
N3 Zn1 N5 C12 176.4(5) . . . . ? 
O6 Zn1 N5 C12 40.2(5) . . . . ? 
O1 Zn1 N5 N4 115.8(3) . . . . ? 
O4 Zn1 N5 N4 -88.7(3) . . . . ? 
N1 Zn1 N5 N4 13.7(4) . . . . ? 
N3 Zn1 N5 N4 6.7(3) . . . . ? 
O6 Zn1 N5 N4 -129.4(3) . . . . ? 
O2 N6 O1 Zn1 -179.9(5) . . . . ? 
O3 N6 O1 Zn1 3.4(6) . . . . ? 
O4 Zn1 O1 N6 -30.6(6) . . . . ? 
N1 Zn1 O1 N6 -146.8(4) . . . . ? 
N3 Zn1 O1 N6 140.7(3) . . . . ? 
N5 Zn1 O1 N6 66.3(4) . . . . ? 
O6 Zn1 O1 N6 -61.1(4) . . . . ? 
O6 N7 O4 Zn1 -2.8(7) . . . . ? 
O5 N7 O4 Zn1 171.7(5) . . . . ? 
O1 Zn1 O4 N7 -35.8(6) . . . . ? 
N1 Zn1 O4 N7 78.3(4) . . . . ? 
N3 Zn1 O4 N7 152.4(4) . . . . ? 
N5 Zn1 O4 N7 -135.4(4) . . . . ? 
O6 Zn1 O4 N7 1.6(4) . . . . ? 
O5 N7 O6 Zn1 -171.7(6) . . . . ? 
O4 N7 O6 Zn1 2.4(6) . . . . ? 
O1 Zn1 O6 N7 163.2(4) . . . . ? 
O4 Zn1 O6 N7 -1.6(4) . . . . ? 
N1 Zn1 O6 N7 -107.9(5) . . . . ? 
N3 Zn1 O6 N7 -47.9(6) . . . . ? 
N5 Zn1 O6 N7 52.5(5) . . . . ? 
O8 C7 O7 C13 3.4(8) . . . . ? 
C6 C7 O7 C13 -177.1(4) . . . . ? 
C14 C13 O7 C7 160.9(9) . . . . ? 
C14' C13 O7 C7 -159.1(13) . . . . ? 
O7 C13 C14 C15 61.3(19) . . . . ? 
C14' C13 C14 C15 -18.0(18) . . . . ? 
C13 C14 C15 C16 -178.4(13) . . . . ? 
C15' C16 C15 C14 38(2) . . . . ? 
O7 C13 C14' C15' -81(2) . . . . ? 
C14 C13 C14' C15' 32(2) . . . . ? 
C15 C16 C15' C14' -20(3) . . . . ? 
C13 C14' C15' C16 -167.5(17) . . . . ? 
 
_diffrn_measured_fraction_theta_max    0.980 
_diffrn_reflns_theta_full              27.47 
_diffrn_measured_fraction_theta_full   0.980 
_refine_diff_density_max    0.312 
_refine_diff_density_min   -0.310 
_refine_diff_density_rms    0.060 
