# Supplementary material for: Assembling an alkyl rotor to access abrupt and reversible crystalline deformation of a cobalt(II) complex
Source: Nat Commun. 2015 Nov 4;6:8810. doi: 10.1038/ncomms9810 (PMC4667628; doi:10.1038/ncomms9810)
Supplement: Supplementary Data 3 — Single crystal structures of 3-5 recorded at 123 K [file ncomms9810-s4.txt]

 
data_3 
 
_audit_creation_method            SHELXL-97 
_chemical_name_systematic 
; 
 ? 
; 
_chemical_name_common             ? 
_chemical_melting_point           ? 
_chemical_formula_moiety         'C17 H19 Co N7 O8' 
_chemical_formula_sum 
 'C17 H19 Co N7 O8' 
_chemical_formula_weight          508.32 
 
loop_ 
 _atom_type_symbol 
 _atom_type_description 
 _atom_type_scat_dispersion_real 
 _atom_type_scat_dispersion_imag 
 _atom_type_scat_source 
 'C'  'C'   0.0033   0.0016 
 'International Tables Vol C Tables 4.2.6.8 and 6.1.1.4' 
 'H'  'H'   0.0000   0.0000 
 'International Tables Vol C Tables 4.2.6.8 and 6.1.1.4' 
 'N'  'N'   0.0061   0.0033 
 'International Tables Vol C Tables 4.2.6.8 and 6.1.1.4' 
 'O'  'O'   0.0106   0.0060 
 'International Tables Vol C Tables 4.2.6.8 and 6.1.1.4' 
 'Co'  'Co'   0.3494   0.9721 
 'International Tables Vol C Tables 4.2.6.8 and 6.1.1.4' 
 
_symmetry_cell_setting            Monoclinic 
_symmetry_space_group_name_H-M    P21/c
 
loop_ 
 _symmetry_equiv_pos_as_xyz 
 'x, y, z' 
 '-x, y+1/2, -z+1/2' 
 '-x, -y, -z' 
 'x, -y-1/2, z-1/2' 
 
_cell_length_a                    9.699(3) 
_cell_length_b                    27.857(9) 
_cell_length_c                    7.707(2) 
_cell_angle_alpha                 90.00 
_cell_angle_beta                  101.440(9) 
_cell_angle_gamma                 90.00 
_cell_volume                      2040.9(11) 
_cell_formula_units_Z             4 
_cell_measurement_temperature     123(2) 
_cell_measurement_reflns_used     4595 
_cell_measurement_theta_min       3.07 
_cell_measurement_theta_max       27.49 
 
_exptl_crystal_description        prism
_exptl_crystal_colour             purple 
_exptl_crystal_size_max           0.19 
_exptl_crystal_size_mid           0.15 
_exptl_crystal_size_min           0.06 
_exptl_crystal_density_meas       ? 
_exptl_crystal_density_diffrn     1.654 
_exptl_crystal_density_method     'not measured' 
_exptl_crystal_F_000              1044 
_exptl_absorpt_coefficient_mu     0.904 
_exptl_absorpt_correction_type    multi-scan
_exptl_absorpt_correction_T_min   0.8469 
_exptl_absorpt_correction_T_max   0.9477 
_exptl_absorpt_process_details    ? 
 
_exptl_special_details 
; 
 ? 
; 
 
_diffrn_ambient_temperature       123(2) 
_diffrn_radiation_wavelength      0.71075 
_diffrn_radiation_type            MoK\a 
_diffrn_radiation_source          'fine-focus sealed tube' 
_diffrn_radiation_monochromator   graphite 
_diffrn_measurement_device_type   Molybdenum
_diffrn_measurement_method       dtprofit.ref
_diffrn_detector_area_resol_mean  ? 
_diffrn_standards_number          ? 
_diffrn_standards_interval_count  ? 
_diffrn_standards_interval_time   ? 
_diffrn_standards_decay_%         ? 
_diffrn_reflns_number             18020 
_diffrn_reflns_av_R_equivalents   0.0573 
_diffrn_reflns_av_sigmaI/netI     0.0721 
_diffrn_reflns_limit_h_min        -12 
_diffrn_reflns_limit_h_max        10 
_diffrn_reflns_limit_k_min        -36 
_diffrn_reflns_limit_k_max        36 
_diffrn_reflns_limit_l_min        -10 
_diffrn_reflns_limit_l_max        9 
_diffrn_reflns_theta_min          3.07 
_diffrn_reflns_theta_max          27.49 
_reflns_number_total              4595 
_reflns_number_gt                 3549 
_reflns_threshold_expression      >2sigma(I) 
 
_computing_data_collection        ? 
_computing_cell_refinement        ? 
_computing_data_reduction         ? 
_computing_structure_solution     'SHELXS-97 (Sheldrick, 1990)' 
_computing_structure_refinement   'SHELXL-97 (Sheldrick, 1997)' 
_computing_molecular_graphics     ? 
_computing_publication_material   ? 
 
_refine_special_details 
; 
 Refinement of F^2^ against ALL reflections.  The weighted R-factor wR and 
 goodness of fit S are based on F^2^, conventional R-factors R are based 
 on F, with F set to zero for negative F^2^. The threshold expression of 
 F^2^ > 2sigma(F^2^) is used only for calculating R-factors(gt) etc. and is 
 not relevant to the choice of reflections for refinement.  R-factors based 
 on F^2^ are statistically about twice as large as those based on F, and R- 
 factors based on ALL data will be even larger. 
; 
 
_refine_ls_structure_factor_coef  Fsqd  
_refine_ls_matrix_type            full 
_refine_ls_weighting_scheme       calc  
_refine_ls_weighting_details 
 'calc w=1/[\s^2^(Fo^2^)+(0.0285P)^2^+0.0000P] where P=(Fo^2^+2Fc^2^)/3' 
_atom_sites_solution_primary      direct 
_atom_sites_solution_secondary    difmap 
_atom_sites_solution_hydrogens    geom 
_refine_ls_hydrogen_treatment     mixed 
_refine_ls_extinction_method      none 
_refine_ls_extinction_coef        ? 
_refine_ls_number_reflns          4595 
_refine_ls_number_parameters      298 
_refine_ls_number_restraints      0 
_refine_ls_R_factor_all           0.0600 
_refine_ls_R_factor_gt            0.0426 
_refine_ls_wR_factor_ref          0.0898 
_refine_ls_wR_factor_gt           0.0816 
_refine_ls_goodness_of_fit_ref    1.043 
_refine_ls_restrained_S_all       1.043 
_refine_ls_shift/su_max           0.001 
_refine_ls_shift/su_mean          0.000 
 
loop_ 
 _atom_site_label 
 _atom_site_type_symbol 
 _atom_site_fract_x 
 _atom_site_fract_y 
 _atom_site_fract_z 
 _atom_site_U_iso_or_equiv 
 _atom_site_adp_type 
 _atom_site_occupancy 
 _atom_site_symmetry_multiplicity 
 _atom_site_calc_flag 
 _atom_site_refinement_flags 
 _atom_site_disorder_assembly 
 _atom_site_disorder_group 
Co1 Co 0.35952(3) 0.371361(11) 0.86782(4) 0.01793(11) Uani 1 1 d . . . 
C1 C 0.5487(2) 0.46209(8) 0.7784(3) 0.0227(6) Uani 1 1 d . . . 
H1A H 0.4940 0.4875 0.8117 0.027 Uiso 1 1 calc R . . 
C2 C 0.6732(2) 0.46885(8) 0.7155(3) 0.0239(6) Uani 1 1 d . . . 
H2A H 0.7167 0.4985 0.6976 0.029 Uiso 1 1 calc R . . 
C3 C 0.7189(2) 0.42388(8) 0.6854(3) 0.0205(5) Uani 1 1 d . . . 
H3A H 0.8017 0.4160 0.6432 0.025 Uiso 1 1 calc R . . 
C4 C 0.6190(2) 0.34225(8) 0.7238(3) 0.0165(5) Uani 1 1 d . . . 
C5 C 0.7199(2) 0.31386(8) 0.6709(3) 0.0171(5) Uani 1 1 d . . . 
H5A H 0.7972 0.3274 0.6293 0.021 Uiso 1 1 calc R . . 
C6 C 0.7029(2) 0.26436(8) 0.6814(3) 0.0175(5) Uani 1 1 d . . . 
C7 C 0.8141(2) 0.23258(8) 0.6309(3) 0.0192(5) Uani 1 1 d . . . 
C8 C 0.5882(2) 0.24490(8) 0.7390(3) 0.0167(5) Uani 1 1 d . . . 
H8A H 0.5755 0.2112 0.7456 0.020 Uiso 1 1 calc R . . 
C9 C 0.4931(2) 0.27698(8) 0.7863(3) 0.0155(5) Uani 1 1 d . . . 
C10 C 0.3195(2) 0.21836(8) 0.8704(3) 0.0192(5) Uani 1 1 d . . . 
H10A H 0.3614 0.1884 0.8525 0.023 Uiso 1 1 calc R . . 
C11 C 0.1959(2) 0.22537(8) 0.9252(3) 0.0210(5) Uani 1 1 d . . . 
H11A H 0.1347 0.2014 0.9542 0.025 Uiso 1 1 calc R . . 
C12 C 0.1775(2) 0.27506(8) 0.9302(3) 0.0208(5) Uani 1 1 d . . . 
H12A H 0.0989 0.2903 0.9633 0.025 Uiso 1 1 calc R . . 
C13 C 0.8904(2) 0.15133(8) 0.6253(3) 0.0225(6) Uani 1 1 d . . . 
H13A H 0.9819 0.1578 0.7048 0.027 Uiso 1 1 calc R . . 
H13B H 0.9037 0.1528 0.5013 0.027 Uiso 1 1 calc R . . 
C14 C 0.8364(2) 0.10255(8) 0.6640(3) 0.0211(5) Uani 1 1 d . . . 
H14A H 0.7527 0.0944 0.5724 0.025 Uiso 1 1 calc R . . 
H14B H 0.8072 0.1033 0.7801 0.025 Uiso 1 1 calc R . . 
C15 C 0.9483(3) 0.06418(8) 0.6671(3) 0.0258(6) Uani 1 1 d . . . 
H15A H 1.0271 0.0705 0.7676 0.031 Uiso 1 1 calc R . . 
H15B H 0.9856 0.0664 0.5567 0.031 Uiso 1 1 calc R . . 
C16 C 0.8934(3) 0.01314(8) 0.6845(3) 0.0291(6) Uani 1 1 d . . . 
H16A H 0.8245 0.0050 0.5755 0.035 Uiso 1 1 calc R . . 
H16B H 0.9729 -0.0097 0.6948 0.035 Uiso 1 1 calc R . . 
C17 C 0.8237(3) 0.00702(9) 0.8440(3) 0.0327(7) Uani 1 1 d . . . 
H17A H 0.7901 -0.0261 0.8479 0.049 Uiso 1 1 calc R . . 
H17B H 0.7441 0.0292 0.8338 0.049 Uiso 1 1 calc R . . 
H17C H 0.8922 0.0140 0.9527 0.049 Uiso 1 1 calc R . . 
N1 N 0.51638(19) 0.41631(7) 0.7861(2) 0.0192(4) Uani 1 1 d . . . 
N2 N 0.62261(19) 0.39240(6) 0.7274(2) 0.0179(4) Uani 1 1 d . . . 
N3 N 0.50821(18) 0.32446(6) 0.7811(2) 0.0155(4) Uani 1 1 d . . . 
N4 N 0.37141(18) 0.26300(6) 0.8461(2) 0.0162(4) Uani 1 1 d . . . 
N5 N 0.28347(19) 0.29833(6) 0.8830(2) 0.0190(4) Uani 1 1 d . . . 
N6 N 0.4345(2) 0.40354(7) 1.1863(3) 0.0251(5) Uani 1 1 d . . . 
N7 N 0.1162(2) 0.37965(7) 0.6657(3) 0.0234(5) Uani 1 1 d . . . 
O1 O 0.46407(17) 0.36115(6) 1.1396(2) 0.0243(4) Uani 1 1 d . . . 
O2 O 0.4733(2) 0.41827(7) 1.3363(2) 0.0419(5) Uani 1 1 d . . . 
O3 O 0.36265(17) 0.42872(6) 1.0641(2) 0.0274(4) Uani 1 1 d . . . 
O4 O 0.13010(17) 0.38408(6) 0.8317(2) 0.0265(4) Uani 1 1 d . . . 
O5 O 0.00039(17) 0.37652(6) 0.5662(2) 0.0306(4) Uani 1 1 d . . . 
O6 O 0.23012(16) 0.37777(5) 0.6067(2) 0.0228(4) Uani 1 1 d . . . 
O7 O 0.78620(16) 0.18645(5) 0.6542(2) 0.0239(4) Uani 1 1 d . . . 
O8 O 0.91348(17) 0.24753(6) 0.5756(2) 0.0266(4) Uani 1 1 d . . . 
 
loop_ 
 _atom_site_aniso_label 
 _atom_site_aniso_U_11 
 _atom_site_aniso_U_22 
 _atom_site_aniso_U_33 
 _atom_site_aniso_U_23 
 _atom_site_aniso_U_13 
 _atom_site_aniso_U_12 
Co1 0.01708(19) 0.01469(19) 0.0225(2) -0.00100(13) 0.00502(14) 0.00098(13) 
C1 0.0245(14) 0.0136(13) 0.0297(14) -0.0019(10) 0.0043(11) 0.0009(10) 
C2 0.0267(14) 0.0153(13) 0.0303(14) 0.0003(11) 0.0073(11) -0.0038(10) 
C3 0.0192(13) 0.0203(13) 0.0233(13) 0.0028(10) 0.0074(10) -0.0028(10) 
C4 0.0156(12) 0.0157(12) 0.0171(12) 0.0004(10) 0.0008(9) -0.0009(10) 
C5 0.0161(12) 0.0164(12) 0.0193(12) 0.0014(10) 0.0043(10) -0.0028(10) 
C6 0.0196(12) 0.0153(12) 0.0172(12) 0.0011(10) 0.0025(10) 0.0014(10) 
C7 0.0180(13) 0.0189(13) 0.0202(13) -0.0017(10) 0.0025(10) 0.0015(10) 
C8 0.0188(12) 0.0114(12) 0.0188(12) 0.0001(9) 0.0014(10) -0.0010(9) 
C9 0.0167(12) 0.0136(12) 0.0153(12) 0.0011(9) 0.0011(9) -0.0013(9) 
C10 0.0229(13) 0.0129(12) 0.0208(13) -0.0009(10) 0.0016(10) -0.0023(10) 
C11 0.0218(13) 0.0178(13) 0.0238(13) -0.0004(10) 0.0053(10) -0.0055(10) 
C12 0.0162(13) 0.0244(14) 0.0237(13) -0.0007(11) 0.0083(10) -0.0028(10) 
C13 0.0200(13) 0.0178(13) 0.0307(14) -0.0045(11) 0.0071(11) 0.0059(10) 
C14 0.0198(13) 0.0182(13) 0.0250(13) -0.0016(10) 0.0037(10) 0.0008(10) 
C15 0.0300(14) 0.0197(14) 0.0284(14) -0.0022(11) 0.0078(11) 0.0046(11) 
C16 0.0370(16) 0.0195(14) 0.0304(15) -0.0044(11) 0.0053(12) 0.0050(12) 
C17 0.0345(16) 0.0219(15) 0.0421(17) 0.0033(12) 0.0085(13) 0.0029(12) 
N1 0.0180(11) 0.0146(10) 0.0259(11) -0.0018(8) 0.0062(8) 0.0020(8) 
N2 0.0170(10) 0.0131(10) 0.0245(11) -0.0004(8) 0.0060(8) -0.0014(8) 
N3 0.0160(10) 0.0124(10) 0.0183(10) -0.0002(8) 0.0037(8) -0.0010(8) 
N4 0.0154(10) 0.0113(10) 0.0226(11) -0.0002(8) 0.0057(8) 0.0002(8) 
N5 0.0164(10) 0.0146(11) 0.0270(11) -0.0010(8) 0.0067(9) 0.0024(8) 
N6 0.0276(12) 0.0218(12) 0.0262(12) -0.0008(10) 0.0059(10) -0.0020(9) 
N7 0.0242(12) 0.0130(11) 0.0320(13) 0.0018(9) 0.0028(10) 0.0011(9) 
O1 0.0296(10) 0.0156(9) 0.0271(10) -0.0007(7) 0.0046(8) 0.0037(7) 
O2 0.0573(14) 0.0398(12) 0.0247(11) -0.0110(9) -0.0016(9) 0.0017(10) 
O3 0.0357(11) 0.0210(10) 0.0249(10) 0.0019(7) 0.0042(8) 0.0080(8) 
O4 0.0315(10) 0.0258(10) 0.0229(10) -0.0014(8) 0.0070(8) 0.0069(8) 
O5 0.0169(9) 0.0361(11) 0.0352(11) 0.0040(8) -0.0038(8) -0.0002(8) 
O6 0.0167(9) 0.0213(9) 0.0318(10) 0.0029(7) 0.0080(8) -0.0007(7) 
O7 0.0219(9) 0.0139(9) 0.0382(11) -0.0017(7) 0.0112(8) 0.0028(7) 
O8 0.0207(9) 0.0205(10) 0.0424(11) -0.0006(8) 0.0151(8) 0.0005(7) 
 
_geom_special_details 
; 
 All esds (except the esd in the dihedral angle between two l.s. planes) 
 are estimated using the full covariance matrix.  The cell esds are taken 
 into account individually in the estimation of esds in distances, angles 
 and torsion angles; correlations between esds in cell parameters are only 
 used when they are defined by crystal symmetry.  An approximate (isotropic) 
 treatment of cell esds is used for estimating esds involving l.s. planes. 
; 
 
loop_ 
 _geom_bond_atom_site_label_1 
 _geom_bond_atom_site_label_2 
 _geom_bond_distance 
 _geom_bond_site_symmetry_2 
 _geom_bond_publ_flag 
Co1 N3 2.1485(18) . ? 
Co1 O6 2.1573(17) . ? 
Co1 O1 2.1573(17) . ? 
Co1 N1 2.1586(19) . ? 
Co1 N5 2.1751(19) . ? 
Co1 O3 2.1963(17) . ? 
Co1 O4 2.2154(18) . ? 
C1 N1 1.317(3) . ? 
C1 C2 1.401(3) . ? 
C1 H1A 0.9500 . ? 
C2 C3 1.364(3) . ? 
C2 H2A 0.9500 . ? 
C3 N2 1.366(3) . ? 
C3 H3A 0.9500 . ? 
C4 N3 1.336(3) . ? 
C4 C5 1.381(3) . ? 
C4 N2 1.398(3) . ? 
C5 C6 1.393(3) . ? 
C5 H5A 0.9500 . ? 
C6 C8 1.387(3) . ? 
C6 C7 1.505(3) . ? 
C7 O8 1.203(3) . ? 
C7 O7 1.333(3) . ? 
C8 C9 1.384(3) . ? 
C8 H8A 0.9500 . ? 
C9 N3 1.332(3) . ? 
C9 N4 1.405(3) . ? 
C10 C11 1.362(3) . ? 
C10 N4 1.368(3) . ? 
C10 H10A 0.9500 . ? 
C11 C12 1.397(3) . ? 
C11 H11A 0.9500 . ? 
C12 N5 1.325(3) . ? 
C12 H12A 0.9500 . ? 
C13 O7 1.455(2) . ? 
C13 C14 1.508(3) . ? 
C13 H13A 0.9900 . ? 
C13 H13B 0.9900 . ? 
C14 C15 1.520(3) . ? 
C14 H14A 0.9900 . ? 
C14 H14B 0.9900 . ? 
C15 C16 1.533(3) . ? 
C15 H15A 0.9900 . ? 
C15 H15B 0.9900 . ? 
C16 C17 1.526(3) . ? 
C16 H16A 0.9900 . ? 
C16 H16B 0.9900 . ? 
C17 H17A 0.9800 . ? 
C17 H17B 0.9800 . ? 
C17 H17C 0.9800 . ? 
N1 N2 1.376(2) . ? 
N4 N5 1.369(2) . ? 
N6 O2 1.214(2) . ? 
N6 O3 1.267(2) . ? 
N6 O1 1.283(2) . ? 
N7 O5 1.231(2) . ? 
N7 O4 1.266(2) . ? 
N7 O6 1.276(2) . ? 
 
loop_ 
 _geom_angle_atom_site_label_1 
 _geom_angle_atom_site_label_2 
 _geom_angle_atom_site_label_3 
 _geom_angle 
 _geom_angle_site_symmetry_1 
 _geom_angle_site_symmetry_3 
 _geom_angle_publ_flag 
N3 Co1 O6 93.57(7) . . ? 
N3 Co1 O1 90.38(7) . . ? 
O6 Co1 O1 172.30(6) . . ? 
N3 Co1 N1 72.93(7) . . ? 
O6 Co1 N1 89.60(7) . . ? 
O1 Co1 N1 97.88(7) . . ? 
N3 Co1 N5 72.76(7) . . ? 
O6 Co1 N5 89.25(6) . . ? 
O1 Co1 N5 85.61(7) . . ? 
N1 Co1 N5 145.53(7) . . ? 
N3 Co1 O3 137.58(7) . . ? 
O6 Co1 O3 120.54(6) . . ? 
O1 Co1 O3 59.17(6) . . ? 
N1 Co1 O3 82.23(7) . . ? 
N5 Co1 O3 127.00(7) . . ? 
N3 Co1 O4 141.04(7) . . ? 
O6 Co1 O4 59.05(6) . . ? 
O1 Co1 O4 114.20(6) . . ? 
N1 Co1 O4 128.24(7) . . ? 
N5 Co1 O4 79.25(6) . . ? 
O3 Co1 O4 81.17(6) . . ? 
N1 C1 C2 112.0(2) . . ? 
N1 C1 H1A 124.0 . . ? 
C2 C1 H1A 124.0 . . ? 
C3 C2 C1 105.5(2) . . ? 
C3 C2 H2A 127.3 . . ? 
C1 C2 H2A 127.3 . . ? 
C2 C3 N2 106.8(2) . . ? 
C2 C3 H3A 126.6 . . ? 
N2 C3 H3A 126.6 . . ? 
N3 C4 C5 123.3(2) . . ? 
N3 C4 N2 112.48(19) . . ? 
C5 C4 N2 124.2(2) . . ? 
C4 C5 C6 116.8(2) . . ? 
C4 C5 H5A 121.6 . . ? 
C6 C5 H5A 121.6 . . ? 
C8 C6 C5 121.2(2) . . ? 
C8 C6 C7 120.9(2) . . ? 
C5 C6 C7 117.9(2) . . ? 
O8 C7 O7 125.4(2) . . ? 
O8 C7 C6 123.6(2) . . ? 
O7 C7 C6 110.93(19) . . ? 
C9 C8 C6 116.7(2) . . ? 
C9 C8 H8A 121.6 . . ? 
C6 C8 H8A 121.6 . . ? 
N3 C9 C8 123.4(2) . . ? 
N3 C9 N4 112.92(19) . . ? 
C8 C9 N4 123.7(2) . . ? 
C11 C10 N4 106.4(2) . . ? 
C11 C10 H10A 126.8 . . ? 
N4 C10 H10A 126.8 . . ? 
C10 C11 C12 106.0(2) . . ? 
C10 C11 H11A 127.0 . . ? 
C12 C11 H11A 127.0 . . ? 
N5 C12 C11 111.5(2) . . ? 
N5 C12 H12A 124.2 . . ? 
C11 C12 H12A 124.2 . . ? 
O7 C13 C14 107.21(18) . . ? 
O7 C13 H13A 110.3 . . ? 
C14 C13 H13A 110.3 . . ? 
O7 C13 H13B 110.3 . . ? 
C14 C13 H13B 110.3 . . ? 
H13A C13 H13B 108.5 . . ? 
C13 C14 C15 111.18(19) . . ? 
C13 C14 H14A 109.4 . . ? 
C15 C14 H14A 109.4 . . ? 
C13 C14 H14B 109.4 . . ? 
C15 C14 H14B 109.4 . . ? 
H14A C14 H14B 108.0 . . ? 
C14 C15 C16 113.2(2) . . ? 
C14 C15 H15A 108.9 . . ? 
C16 C15 H15A 108.9 . . ? 
C14 C15 H15B 108.9 . . ? 
C16 C15 H15B 108.9 . . ? 
H15A C15 H15B 107.7 . . ? 
C17 C16 C15 113.0(2) . . ? 
C17 C16 H16A 109.0 . . ? 
C15 C16 H16A 109.0 . . ? 
C17 C16 H16B 109.0 . . ? 
C15 C16 H16B 109.0 . . ? 
H16A C16 H16B 107.8 . . ? 
C16 C17 H17A 109.5 . . ? 
C16 C17 H17B 109.5 . . ? 
H17A C17 H17B 109.5 . . ? 
C16 C17 H17C 109.5 . . ? 
H17A C17 H17C 109.5 . . ? 
H17B C17 H17C 109.5 . . ? 
C1 N1 N2 104.71(18) . . ? 
C1 N1 Co1 139.65(16) . . ? 
N2 N1 Co1 115.59(13) . . ? 
C3 N2 N1 111.02(18) . . ? 
C3 N2 C4 130.71(19) . . ? 
N1 N2 C4 118.25(17) . . ? 
C9 N3 C4 118.59(19) . . ? 
C9 N3 Co1 120.66(14) . . ? 
C4 N3 Co1 120.74(15) . . ? 
C10 N4 N5 111.33(18) . . ? 
C10 N4 C9 130.75(19) . . ? 
N5 N4 C9 117.89(18) . . ? 
C12 N5 N4 104.74(18) . . ? 
C12 N5 Co1 139.63(15) . . ? 
N4 N5 Co1 115.43(13) . . ? 
O2 N6 O3 122.8(2) . . ? 
O2 N6 O1 122.3(2) . . ? 
O3 N6 O1 114.93(19) . . ? 
O5 N7 O4 122.5(2) . . ? 
O5 N7 O6 121.5(2) . . ? 
O4 N7 O6 116.0(2) . . ? 
N6 O1 Co1 93.60(13) . . ? 
N6 O3 Co1 92.28(13) . . ? 
N7 O4 Co1 90.81(13) . . ? 
N7 O6 Co1 93.19(13) . . ? 
C7 O7 C13 117.50(17) . . ? 
 
loop_ 
 _geom_torsion_atom_site_label_1 
 _geom_torsion_atom_site_label_2 
 _geom_torsion_atom_site_label_3 
 _geom_torsion_atom_site_label_4 
 _geom_torsion 
 _geom_torsion_site_symmetry_1 
 _geom_torsion_site_symmetry_2 
 _geom_torsion_site_symmetry_3 
 _geom_torsion_site_symmetry_4 
 _geom_torsion_publ_flag 
N1 C1 C2 C3 -0.6(3) . . . . ? 
C1 C2 C3 N2 0.8(3) . . . . ? 
N3 C4 C5 C6 -0.8(3) . . . . ? 
N2 C4 C5 C6 177.7(2) . . . . ? 
C4 C5 C6 C8 1.3(3) . . . . ? 
C4 C5 C6 C7 -177.8(2) . . . . ? 
C8 C6 C7 O8 177.8(2) . . . . ? 
C5 C6 C7 O8 -3.0(3) . . . . ? 
C8 C6 C7 O7 -1.5(3) . . . . ? 
C5 C6 C7 O7 177.60(19) . . . . ? 
C5 C6 C8 C9 -0.5(3) . . . . ? 
C7 C6 C8 C9 178.6(2) . . . . ? 
C6 C8 C9 N3 -0.9(3) . . . . ? 
C6 C8 C9 N4 179.6(2) . . . . ? 
N4 C10 C11 C12 0.5(2) . . . . ? 
C10 C11 C12 N5 -0.5(3) . . . . ? 
O7 C13 C14 C15 -170.65(18) . . . . ? 
C13 C14 C15 C16 -173.29(19) . . . . ? 
C14 C15 C16 C17 -54.4(3) . . . . ? 
C2 C1 N1 N2 0.3(3) . . . . ? 
C2 C1 N1 Co1 177.41(17) . . . . ? 
N3 Co1 N1 C1 -177.6(3) . . . . ? 
O6 Co1 N1 C1 88.5(2) . . . . ? 
O1 Co1 N1 C1 -89.7(2) . . . . ? 
N5 Co1 N1 C1 176.6(2) . . . . ? 
O3 Co1 N1 C1 -32.4(2) . . . . ? 
O4 Co1 N1 C1 39.8(3) . . . . ? 
N3 Co1 N1 N2 -0.70(14) . . . . ? 
O6 Co1 N1 N2 -94.56(14) . . . . ? 
O1 Co1 N1 N2 87.27(14) . . . . ? 
N5 Co1 N1 N2 -6.5(2) . . . . ? 
O3 Co1 N1 N2 144.52(15) . . . . ? 
O4 Co1 N1 N2 -143.23(13) . . . . ? 
C2 C3 N2 N1 -0.7(2) . . . . ? 
C2 C3 N2 C4 -178.9(2) . . . . ? 
C1 N1 N2 C3 0.2(2) . . . . ? 
Co1 N1 N2 C3 -177.71(14) . . . . ? 
C1 N1 N2 C4 178.73(19) . . . . ? 
Co1 N1 N2 C4 0.8(2) . . . . ? 
N3 C4 N2 C3 177.9(2) . . . . ? 
C5 C4 N2 C3 -0.8(4) . . . . ? 
N3 C4 N2 N1 -0.3(3) . . . . ? 
C5 C4 N2 N1 -178.89(19) . . . . ? 
C8 C9 N3 C4 1.5(3) . . . . ? 
N4 C9 N3 C4 -179.00(18) . . . . ? 
C8 C9 N3 Co1 -177.36(16) . . . . ? 
N4 C9 N3 Co1 2.2(2) . . . . ? 
C5 C4 N3 C9 -0.6(3) . . . . ? 
N2 C4 N3 C9 -179.23(18) . . . . ? 
C5 C4 N3 Co1 178.24(16) . . . . ? 
N2 C4 N3 Co1 -0.4(2) . . . . ? 
O6 Co1 N3 C9 -92.10(16) . . . . ? 
O1 Co1 N3 C9 81.28(17) . . . . ? 
N1 Co1 N3 C9 179.41(18) . . . . ? 
N5 Co1 N3 C9 -4.00(16) . . . . ? 
O3 Co1 N3 C9 122.49(16) . . . . ? 
O4 Co1 N3 C9 -50.0(2) . . . . ? 
O6 Co1 N3 C4 89.10(16) . . . . ? 
O1 Co1 N3 C4 -97.51(16) . . . . ? 
N1 Co1 N3 C4 0.61(16) . . . . ? 
N5 Co1 N3 C4 177.20(17) . . . . ? 
O3 Co1 N3 C4 -56.3(2) . . . . ? 
O4 Co1 N3 C4 131.16(16) . . . . ? 
C11 C10 N4 N5 -0.4(2) . . . . ? 
C11 C10 N4 C9 -178.1(2) . . . . ? 
N3 C9 N4 C10 -179.8(2) . . . . ? 
C8 C9 N4 C10 -0.2(4) . . . . ? 
N3 C9 N4 N5 2.6(3) . . . . ? 
C8 C9 N4 N5 -177.83(19) . . . . ? 
C11 C12 N5 N4 0.3(2) . . . . ? 
C11 C12 N5 Co1 -173.95(17) . . . . ? 
C10 N4 N5 C12 0.1(2) . . . . ? 
C9 N4 N5 C12 178.11(19) . . . . ? 
C10 N4 N5 Co1 175.94(13) . . . . ? 
C9 N4 N5 Co1 -6.0(2) . . . . ? 
N3 Co1 N5 C12 178.9(3) . . . . ? 
O6 Co1 N5 C12 -87.1(2) . . . . ? 
O1 Co1 N5 C12 87.2(2) . . . . ? 
N1 Co1 N5 C12 -175.3(2) . . . . ? 
O3 Co1 N5 C12 41.7(3) . . . . ? 
O4 Co1 N5 C12 -28.5(2) . . . . ? 
N3 Co1 N5 N4 5.10(13) . . . . ? 
O6 Co1 N5 N4 99.07(14) . . . . ? 
O1 Co1 N5 N4 -86.67(14) . . . . ? 
N1 Co1 N5 N4 10.9(2) . . . . ? 
O3 Co1 N5 N4 -132.13(13) . . . . ? 
O4 Co1 N5 N4 157.67(15) . . . . ? 
O2 N6 O1 Co1 -178.5(2) . . . . ? 
O3 N6 O1 Co1 1.15(19) . . . . ? 
N3 Co1 O1 N6 148.14(13) . . . . ? 
O6 Co1 O1 N6 -90.9(5) . . . . ? 
N1 Co1 O1 N6 75.32(13) . . . . ? 
N5 Co1 O1 N6 -139.18(13) . . . . ? 
O3 Co1 O1 N6 -0.70(11) . . . . ? 
O4 Co1 O1 N6 -63.04(13) . . . . ? 
O2 N6 O3 Co1 178.5(2) . . . . ? 
O1 N6 O3 Co1 -1.13(18) . . . . ? 
N3 Co1 O3 N6 -49.39(16) . . . . ? 
O6 Co1 O3 N6 171.76(11) . . . . ? 
O1 Co1 O3 N6 0.71(12) . . . . ? 
N1 Co1 O3 N6 -103.33(13) . . . . ? 
N5 Co1 O3 N6 56.56(15) . . . . ? 
O4 Co1 O3 N6 125.87(13) . . . . ? 
O5 N7 O4 Co1 169.42(19) . . . . ? 
O6 N7 O4 Co1 -9.44(18) . . . . ? 
N3 Co1 O4 N7 -45.40(16) . . . . ? 
O6 Co1 O4 N7 5.84(11) . . . . ? 
O1 Co1 O4 N7 -169.98(11) . . . . ? 
N1 Co1 O4 N7 66.95(14) . . . . ? 
N5 Co1 O4 N7 -89.81(12) . . . . ? 
O3 Co1 O4 N7 139.69(13) . . . . ? 
O5 N7 O6 Co1 -169.16(18) . . . . ? 
O4 N7 O6 Co1 9.71(18) . . . . ? 
N3 Co1 O6 N7 144.78(12) . . . . ? 
O1 Co1 O6 N7 24.0(5) . . . . ? 
N1 Co1 O6 N7 -142.35(12) . . . . ? 
N5 Co1 O6 N7 72.10(12) . . . . ? 
O3 Co1 O6 N7 -61.62(13) . . . . ? 
O4 Co1 O6 N7 -5.80(11) . . . . ? 
O8 C7 O7 C13 5.7(3) . . . . ? 
C6 C7 O7 C13 -174.94(18) . . . . ? 
C14 C13 O7 C7 178.64(18) . . . . ? 
 
_diffrn_measured_fraction_theta_max    0.982 
_diffrn_reflns_theta_full              27.49 
_diffrn_measured_fraction_theta_full   0.982 
_refine_diff_density_max    0.378 
_refine_diff_density_min   -0.377 
_refine_diff_density_rms    0.070 

 
data_4 
 
_audit_creation_method            SHELXL-97 
_chemical_name_systematic 
; 
 ? 
; 
_chemical_name_common             ? 
_chemical_melting_point           ? 
_chemical_formula_moiety          'C18 H23 Co N7 O9' 
_chemical_formula_sum 
 'C18 H23 Co N7 O9' 
_chemical_formula_weight          540.36 
 
loop_ 
 _atom_type_symbol 
 _atom_type_description 
 _atom_type_scat_dispersion_real 
 _atom_type_scat_dispersion_imag 
 _atom_type_scat_source 
 'C'  'C'   0.0033   0.0016 
 'International Tables Vol C Tables 4.2.6.8 and 6.1.1.4' 
 'H'  'H'   0.0000   0.0000 
 'International Tables Vol C Tables 4.2.6.8 and 6.1.1.4' 
 'N'  'N'   0.0061   0.0033 
 'International Tables Vol C Tables 4.2.6.8 and 6.1.1.4' 
 'O'  'O'   0.0106   0.0060 
 'International Tables Vol C Tables 4.2.6.8 and 6.1.1.4' 
 'Co'  'Co'   0.3494   0.9721 
 'International Tables Vol C Tables 4.2.6.8 and 6.1.1.4' 
 
_symmetry_cell_setting            triclinic 
_symmetry_space_group_name_H-M    P-1 
 
loop_ 
 _symmetry_equiv_pos_as_xyz 
 'x, y, z' 
 '-x, -y, -z' 
 
_cell_length_a                    8.0370(16) 
_cell_length_b                    15.043(3) 
_cell_length_c                    18.574(4) 
_cell_angle_alpha                 90.537(6) 
_cell_angle_beta                  94.769(5) 
_cell_angle_gamma                 92.761(4) 
_cell_volume                      2235.1(7) 
_cell_formula_units_Z             4 
_cell_measurement_temperature     123(2) 
_cell_measurement_reflns_used     8207
_cell_measurement_theta_min       2.57 
_cell_measurement_theta_max       25.50
 
_exptl_crystal_description        prism 
_exptl_crystal_colour             purple
_exptl_crystal_size_max           0.20 
_exptl_crystal_size_mid           0.14 
_exptl_crystal_size_min           0.11 
_exptl_crystal_density_meas       ? 
_exptl_crystal_density_diffrn     1.606 
_exptl_crystal_density_method     'not measured' 
_exptl_crystal_F_000              1116 
_exptl_absorpt_coefficient_mu     0.834 
_exptl_absorpt_correction_type    multi-scan 
_exptl_absorpt_correction_T_min   0.8509 
_exptl_absorpt_correction_T_max   0.9138 
_exptl_absorpt_process_details    ? 
 
_exptl_special_details 
; 
 ? 
; 
 
_diffrn_ambient_temperature       123(2) 
_diffrn_radiation_wavelength      0.71075 
_diffrn_radiation_type            MoK\a 
_diffrn_radiation_source          'fine-focus sealed tube' 
_diffrn_radiation_monochromator   graphite 
_diffrn_measurement_device_type   Molybdenum
_diffrn_measurement_method       dtprofit.ref  
_diffrn_detector_area_resol_mean  ? 
_diffrn_standards_number          ? 
_diffrn_standards_interval_count  ? 
_diffrn_standards_interval_time   ? 
_diffrn_standards_decay_%         ? 
_diffrn_reflns_number             19150 
_diffrn_reflns_av_R_equivalents   0.0279 
_diffrn_reflns_av_sigmaI/netI     0.0395 
_diffrn_reflns_limit_h_min        -7 
_diffrn_reflns_limit_h_max        9 
_diffrn_reflns_limit_k_min        -18 
_diffrn_reflns_limit_k_max        18 
_diffrn_reflns_limit_l_min        -20 
_diffrn_reflns_limit_l_max        22 
_diffrn_reflns_theta_min          2.57 
_diffrn_reflns_theta_max          25.50 
_reflns_number_total              8207 
_reflns_number_gt                 7182 
_reflns_threshold_expression      >2sigma(I) 
 
_computing_data_collection        ? 
_computing_cell_refinement        ? 
_computing_data_reduction         ? 
_computing_structure_solution     'SHELXS-97 (Sheldrick, 1990)' 
_computing_structure_refinement   'SHELXL-97 (Sheldrick, 1997)' 
_computing_molecular_graphics     ? 
_computing_publication_material   ? 
 
_refine_special_details 
; 
 Refinement of F^2^ against ALL reflections.  The weighted R-factor wR and 
 goodness of fit S are based on F^2^, conventional R-factors R are based 
 on F, with F set to zero for negative F^2^. The threshold expression of 
 F^2^ > 2sigma(F^2^) is used only for calculating R-factors(gt) etc. and is 
 not relevant to the choice of reflections for refinement.  R-factors based 
 on F^2^ are statistically about twice as large as those based on F, and R- 
 factors based on ALL data will be even larger. 
; 
 
_refine_ls_structure_factor_coef  Fsqd  
_refine_ls_matrix_type            full 
_refine_ls_weighting_scheme       calc  
_refine_ls_weighting_details 
 'calc w=1/[\s^2^(Fo^2^)+(0.0467P)^2^+0.9786P] where P=(Fo^2^+2Fc^2^)/3' 
_atom_sites_solution_primary      direct 
_atom_sites_solution_secondary    difmap 
_atom_sites_solution_hydrogens    geom 
_refine_ls_hydrogen_treatment     mixed 
_refine_ls_extinction_method      none 
_refine_ls_extinction_coef        ? 
_refine_ls_number_reflns          8207 
_refine_ls_number_parameters      647 
_refine_ls_number_restraints      0 
_refine_ls_R_factor_all           0.0479 
_refine_ls_R_factor_gt            0.0406 
_refine_ls_wR_factor_ref          0.0983 
_refine_ls_wR_factor_gt           0.0936 
_refine_ls_goodness_of_fit_ref    1.095 
_refine_ls_restrained_S_all       1.095 
_refine_ls_shift/su_max           0.001 
_refine_ls_shift/su_mean          0.000 
 
loop_ 
 _atom_site_label 
 _atom_site_type_symbol 
 _atom_site_fract_x 
 _atom_site_fract_y 
 _atom_site_fract_z 
 _atom_site_U_iso_or_equiv 
 _atom_site_adp_type 
 _atom_site_occupancy 
 _atom_site_symmetry_multiplicity 
 _atom_site_calc_flag 
 _atom_site_refinement_flags 
 _atom_site_disorder_assembly 
 _atom_site_disorder_group 
Co1 Co 0.05217(4) 0.85745(2) 0.160481(16) 0.01720(9) Uani 1 1 d . . . 
Co2 Co 0.92699(4) 0.35540(2) 0.335190(16) 0.01795(9) Uani 1 1 d . . . 
C1 C -0.0111(3) 0.64280(16) 0.14071(13) 0.0238(5) Uani 1 1 d . . . 
H1A H -0.0676 0.6318 0.1829 0.029 Uiso 1 1 calc R . . 
C2 C 0.0298(3) 0.57606(16) 0.09290(13) 0.0254(6) Uani 1 1 d . . . 
H2A H 0.0076 0.5137 0.0962 0.030 Uiso 1 1 calc R . . 
C3 C 0.1084(3) 0.62030(16) 0.04054(13) 0.0238(5) Uani 1 1 d . . . 
H3A H 0.1514 0.5942 -0.0004 0.029 Uiso 1 1 calc R . . 
C4 C 0.1803(3) 0.78363(15) 0.02250(12) 0.0170(5) Uani 1 1 d . . . 
C5 C 0.2572(3) 0.77914(15) -0.04073(12) 0.0171(5) Uani 1 1 d . . . 
H5A H 0.2697 0.7239 -0.0644 0.021 Uiso 1 1 calc R . . 
C6 C 0.3161(3) 0.85930(15) -0.06855(12) 0.0184(5) Uani 1 1 d . . . 
C7 C 0.3958(3) 0.85502(16) -0.13863(12) 0.0209(5) Uani 1 1 d . . . 
C8 C 0.2952(3) 0.94010(15) -0.03415(12) 0.0179(5) Uani 1 1 d . . . 
H8A H 0.3350 0.9951 -0.0526 0.021 Uiso 1 1 calc R . . 
C9 C 0.2131(3) 0.93568(15) 0.02838(12) 0.0165(5) Uani 1 1 d . . . 
C10 C 0.1991(3) 1.09927(15) 0.05700(12) 0.0202(5) Uani 1 1 d . . . 
H10A H 0.2559 1.1254 0.0190 0.024 Uiso 1 1 calc R . . 
C11 C 0.1267(3) 1.14342(16) 0.11005(12) 0.0231(5) Uani 1 1 d . . . 
H11A H 0.1235 1.2060 0.1168 0.028 Uiso 1 1 calc R . . 
C12 C 0.0581(3) 1.07614(16) 0.15236(12) 0.0216(5) Uani 1 1 d . . . 
H12A H -0.0019 1.0872 0.1932 0.026 Uiso 1 1 calc R . . 
C13 C 0.5271(3) 0.93910(17) -0.22823(12) 0.0244(5) Uani 1 1 d . . . 
H13A H 0.5735 0.8812 -0.2392 0.029 Uiso 1 1 calc R . . 
H13B H 0.6193 0.9853 -0.2258 0.029 Uiso 1 1 calc R . . 
C14 C 0.3957(3) 0.96089(19) -0.28664(13) 0.0310(6) Uani 1 1 d . . . 
H14A H 0.3463 1.0175 -0.2743 0.037 Uiso 1 1 calc R . . 
H14B H 0.3054 0.9135 -0.2897 0.037 Uiso 1 1 calc R . . 
C15 C 0.4684(3) 0.96945(18) -0.36033(13) 0.0296(6) Uani 1 1 d . . . 
H15A H 0.3832 0.9938 -0.3953 0.036 Uiso 1 1 calc R . . 
H15B H 0.5658 1.0126 -0.3555 0.036 Uiso 1 1 calc R . . 
C16 C 0.5234(3) 0.88171(17) -0.39060(13) 0.0273(6) Uani 1 1 d . . . 
H16A H 0.6197 0.8616 -0.3593 0.033 Uiso 1 1 calc R . . 
H16B H 0.4309 0.8360 -0.3890 0.033 Uiso 1 1 calc R . . 
C17 C 0.5728(3) 0.88835(18) -0.46796(13) 0.0291(6) Uani 1 1 d . . . 
H17A H 0.4739 0.9039 -0.4999 0.035 Uiso 1 1 calc R . . 
H17B H 0.6590 0.9373 -0.4703 0.035 Uiso 1 1 calc R . . 
C18 C 0.6400(4) 0.80358(19) -0.49642(15) 0.0361(7) Uani 1 1 d . . . 
H18A H 0.6688 0.8125 -0.5462 0.054 Uiso 1 1 calc R . . 
H18B H 0.5546 0.7549 -0.4954 0.054 Uiso 1 1 calc R . . 
H18C H 0.7400 0.7885 -0.4660 0.054 Uiso 1 1 calc R . . 
C19 C 1.0217(3) 0.14679(17) 0.34928(13) 0.0244(5) Uani 1 1 d . . . 
H19A H 1.0698 0.1409 0.3045 0.029 Uiso 1 1 calc R . . 
C20 C 0.9968(3) 0.07608(17) 0.39675(13) 0.0274(6) Uani 1 1 d . . . 
H20A H 1.0224 0.0156 0.3905 0.033 Uiso 1 1 calc R . . 
C21 C 0.9279(3) 0.11318(16) 0.45347(13) 0.0260(6) Uani 1 1 d . . . 
H21A H 0.8962 0.0832 0.4954 0.031 Uiso 1 1 calc R . . 
C22 C 0.8461(3) 0.26955(16) 0.47886(12) 0.0192(5) Uani 1 1 d . . . 
C23 C 0.7864(3) 0.25749(16) 0.54579(12) 0.0216(5) Uani 1 1 d . . . 
H23A H 0.7866 0.2013 0.5687 0.026 Uiso 1 1 calc R . . 
C24 C 0.7260(3) 0.33188(16) 0.57812(12) 0.0196(5) Uani 1 1 d . . . 
C25 C 0.6572(3) 0.31795(17) 0.65015(13) 0.0233(5) Uani 1 1 d . . . 
C26 C 0.7270(3) 0.41408(16) 0.54447(12) 0.0206(5) Uani 1 1 d . . . 
H26A H 0.6875 0.4654 0.5665 0.025 Uiso 1 1 calc R . . 
C27 C 0.7889(3) 0.41706(16) 0.47678(12) 0.0189(5) Uani 1 1 d . . . 
C28 C 0.7615(3) 0.57964(16) 0.44977(13) 0.0242(5) Uani 1 1 d . . . 
H28A H 0.7137 0.6002 0.4916 0.029 Uiso 1 1 calc R . . 
C29 C 0.8055(3) 0.63008(17) 0.39284(13) 0.0273(6) Uani 1 1 d . . . 
H29A H 0.7952 0.6923 0.3869 0.033 Uiso 1 1 calc R . . 
C30 C 0.8692(3) 0.57024(16) 0.34511(13) 0.0257(6) Uani 1 1 d . . . 
H30A H 0.9099 0.5866 0.3003 0.031 Uiso 1 1 calc R . . 
C31 C 0.5716(4) 0.38602(17) 0.75496(12) 0.0269(6) Uani 1 1 d . . . 
H31A H 0.6422 0.3498 0.7883 0.032 Uiso 1 1 calc R . . 
H31B H 0.4585 0.3566 0.7481 0.032 Uiso 1 1 calc R . . 
C32 C 0.5622(4) 0.47809(17) 0.78586(14) 0.0294(6) Uani 1 1 d . . . 
H32A H 0.5009 0.5157 0.7502 0.035 Uiso 1 1 calc R . . 
H32B H 0.6764 0.5052 0.7964 0.035 Uiso 1 1 calc R . . 
C33 C 0.4726(4) 0.47402(18) 0.85529(14) 0.0345(7) Uani 1 1 d . . . 
H33A H 0.5254 0.4295 0.8875 0.041 Uiso 1 1 calc R . . 
H33B H 0.3548 0.4531 0.8430 0.041 Uiso 1 1 calc R . . 
C34 C 0.4749(3) 0.56265(18) 0.89655(15) 0.0319(6) Uani 1 1 d . . . 
H34A H 0.4399 0.6095 0.8622 0.038 Uiso 1 1 calc R . . 
H34B H 0.3917 0.5578 0.9329 0.038 Uiso 1 1 calc R . . 
C35 C 0.6436(4) 0.5912(2) 0.93453(16) 0.0388(7) Uani 1 1 d . . . 
H35A H 0.6817 0.5425 0.9664 0.047 Uiso 1 1 calc R . . 
H35B H 0.7250 0.5996 0.8977 0.047 Uiso 1 1 calc R . . 
C36 C 0.6458(4) 0.67595(18) 0.97943(14) 0.0335(6) Uani 1 1 d . . . 
H36A H 0.7590 0.6893 1.0019 0.050 Uiso 1 1 calc R . . 
H36B H 0.5681 0.6681 1.0171 0.050 Uiso 1 1 calc R . . 
H36C H 0.6117 0.7252 0.9483 0.050 Uiso 1 1 calc R . . 
N1 N 0.0387(2) 0.72298(13) 0.11990(10) 0.0204(4) Uani 1 1 d . . . 
N2 N 0.1141(2) 0.70846(12) 0.05760(10) 0.0182(4) Uani 1 1 d . . . 
N3 N 0.1577(2) 0.85939(12) 0.05694(9) 0.0160(4) Uani 1 1 d . . . 
N4 N 0.1743(2) 1.01044(12) 0.06903(9) 0.0176(4) Uani 1 1 d . . . 
N5 N 0.0870(2) 0.99610(13) 0.12854(10) 0.0187(4) Uani 1 1 d . . . 
N6 N -0.0184(3) 0.84495(14) 0.30001(11) 0.0250(5) Uani 1 1 d . . . 
N7 N -0.3261(2) 0.83620(14) 0.13548(11) 0.0226(5) Uani 1 1 d . . . 
N8 N 0.9708(3) 0.22219(13) 0.37407(10) 0.0217(4) Uani 1 1 d . . . 
N9 N 0.9124(2) 0.20105(13) 0.43937(10) 0.0209(4) Uani 1 1 d . . . 
N10 N 0.8466(2) 0.34681(13) 0.44442(10) 0.0181(4) Uani 1 1 d . . . 
N11 N 0.7991(2) 0.49464(13) 0.43519(10) 0.0192(4) Uani 1 1 d . . . 
N12 N 0.8658(3) 0.48802(13) 0.37005(10) 0.0214(4) Uani 1 1 d . . . 
N13 N 0.9678(3) 0.35312(14) 0.19568(10) 0.0226(4) Uani 1 1 d . . . 
N14 N 1.3041(3) 0.36629(14) 0.35292(11) 0.0232(5) Uani 1 1 d . . . 
O1W O 0.3032(2) 0.85130(12) 0.20335(10) 0.0228(4) Uani 1 1 d . . . 
O1 O -0.0130(2) 0.91219(12) 0.25828(9) 0.0296(4) Uani 1 1 d . . . 
O2 O -0.0532(3) 0.85458(12) 0.36285(9) 0.0334(5) Uani 1 1 d . . . 
O2W O 0.6772(2) 0.32270(14) 0.29931(11) 0.0303(5) Uani 1 1 d . . . 
O3 O 0.0125(2) 0.77164(12) 0.27380(10) 0.0327(4) Uani 1 1 d . . . 
O4 O -0.1938(2) 0.87022(11) 0.11171(8) 0.0231(4) Uani 1 1 d . . . 
O5 O -0.4630(2) 0.85230(13) 0.10171(9) 0.0303(4) Uani 1 1 d . . . 
O6 O -0.3191(2) 0.78927(15) 0.18913(10) 0.0446(6) Uani 1 1 d . . . 
O7 O 0.4530(2) 0.93481(11) -0.15849(8) 0.0235(4) Uani 1 1 d . . . 
O8 O 0.4062(2) 0.78603(11) -0.17146(9) 0.0257(4) Uani 1 1 d . . . 
O9 O 0.9678(2) 0.42286(12) 0.23535(9) 0.0295(4) Uani 1 1 d . . . 
O10 O 0.9811(2) 0.35873(12) 0.13025(8) 0.0278(4) Uani 1 1 d . . . 
O11 O 0.9542(2) 0.27981(11) 0.22670(9) 0.0269(4) Uani 1 1 d . . . 
O12 O 1.1728(2) 0.39452(12) 0.37744(9) 0.0245(4) Uani 1 1 d . . . 
O13 O 1.4421(2) 0.39099(13) 0.38563(10) 0.0311(4) Uani 1 1 d . . . 
O14 O 1.2950(2) 0.31674(13) 0.29926(10) 0.0336(4) Uani 1 1 d . . . 
O15 O 0.6441(2) 0.39402(11) 0.68552(9) 0.0277(4) Uani 1 1 d . . . 
O16 O 0.6175(2) 0.24492(11) 0.67118(9) 0.0262(4) Uani 1 1 d . . . 
H1BW H 0.370(4) 0.8485(19) 0.1768(15) 0.027(9) Uiso 1 1 d . . . 
H1AW H 0.333(4) 0.820(2) 0.2433(18) 0.052(10) Uiso 1 1 d . . . 
H2BW H 0.644(4) 0.290(2) 0.2631(17) 0.039(9) Uiso 1 1 d . . . 
H2AW H 0.604(4) 0.333(2) 0.3172(17) 0.041(11) Uiso 1 1 d . . . 
 
loop_ 
 _atom_site_aniso_label 
 _atom_site_aniso_U_11 
 _atom_site_aniso_U_22 
 _atom_site_aniso_U_33 
 _atom_site_aniso_U_23 
 _atom_site_aniso_U_13 
 _atom_site_aniso_U_12 
Co1 0.01756(18) 0.01807(17) 0.01634(17) 0.00023(12) 0.00329(13) 0.00149(13) 
Co2 0.01843(18) 0.01949(18) 0.01624(17) -0.00097(12) 0.00306(13) 0.00175(13) 
C1 0.0267(14) 0.0229(13) 0.0218(12) 0.0030(10) 0.0047(10) -0.0029(10) 
C2 0.0313(14) 0.0175(12) 0.0271(13) 0.0030(10) 0.0026(11) -0.0012(10) 
C3 0.0277(14) 0.0166(12) 0.0270(13) -0.0024(10) 0.0023(11) 0.0025(10) 
C4 0.0150(11) 0.0176(12) 0.0182(11) 0.0013(9) -0.0003(9) 0.0012(9) 
C5 0.0171(12) 0.0154(11) 0.0188(12) -0.0032(9) 0.0008(9) 0.0018(9) 
C6 0.0172(12) 0.0230(12) 0.0148(11) 0.0009(9) -0.0004(9) 0.0016(9) 
C7 0.0187(12) 0.0239(13) 0.0197(12) 0.0004(10) -0.0016(10) 0.0008(10) 
C8 0.0190(12) 0.0159(11) 0.0186(11) 0.0037(9) 0.0015(9) 0.0002(9) 
C9 0.0165(12) 0.0158(11) 0.0171(11) 0.0011(9) -0.0006(9) 0.0027(9) 
C10 0.0242(13) 0.0178(12) 0.0184(12) 0.0026(9) 0.0010(10) -0.0001(10) 
C11 0.0302(14) 0.0168(12) 0.0222(12) -0.0012(9) 0.0002(10) 0.0050(10) 
C12 0.0227(13) 0.0222(13) 0.0201(12) -0.0035(9) 0.0020(10) 0.0050(10) 
C13 0.0261(13) 0.0311(14) 0.0168(12) 0.0000(10) 0.0091(10) -0.0024(11) 
C14 0.0283(15) 0.0401(16) 0.0258(14) 0.0043(11) 0.0065(11) 0.0066(12) 
C15 0.0326(15) 0.0346(15) 0.0221(13) 0.0062(11) 0.0032(11) 0.0048(12) 
C16 0.0273(14) 0.0300(14) 0.0245(13) 0.0031(10) 0.0011(11) 0.0022(11) 
C17 0.0302(15) 0.0349(15) 0.0230(13) 0.0007(11) 0.0031(11) 0.0075(12) 
C18 0.0378(17) 0.0391(17) 0.0311(15) -0.0058(12) 0.0002(13) 0.0063(13) 
C19 0.0258(14) 0.0269(14) 0.0203(12) -0.0043(10) -0.0009(10) 0.0058(11) 
C20 0.0322(15) 0.0199(13) 0.0300(14) -0.0038(10) -0.0016(11) 0.0076(11) 
C21 0.0292(14) 0.0226(13) 0.0265(13) 0.0036(10) 0.0014(11) 0.0041(11) 
C22 0.0173(12) 0.0214(12) 0.0185(12) -0.0002(9) -0.0001(9) -0.0002(9) 
C23 0.0232(13) 0.0218(13) 0.0197(12) 0.0030(9) 0.0002(10) 0.0008(10) 
C24 0.0191(12) 0.0225(12) 0.0171(11) 0.0012(9) 0.0009(10) -0.0007(10) 
C25 0.0215(13) 0.0283(14) 0.0196(12) 0.0016(10) -0.0008(10) 0.0016(10) 
C26 0.0206(13) 0.0228(13) 0.0182(12) -0.0036(9) 0.0011(10) 0.0005(10) 
C27 0.0154(12) 0.0243(13) 0.0164(11) 0.0002(9) -0.0012(9) -0.0014(10) 
C28 0.0306(14) 0.0207(13) 0.0219(13) -0.0042(10) 0.0054(11) 0.0038(11) 
C29 0.0394(16) 0.0179(13) 0.0254(13) 0.0031(10) 0.0046(11) 0.0054(11) 
C30 0.0317(14) 0.0236(13) 0.0222(13) 0.0042(10) 0.0048(11) 0.0012(11) 
C31 0.0358(15) 0.0282(14) 0.0180(12) 0.0022(10) 0.0106(11) -0.0003(11) 
C32 0.0354(15) 0.0256(14) 0.0282(14) 0.0006(11) 0.0082(12) 0.0014(11) 
C33 0.0416(17) 0.0307(15) 0.0329(15) -0.0070(12) 0.0173(13) -0.0052(13) 
C34 0.0324(15) 0.0309(15) 0.0340(15) -0.0060(12) 0.0146(12) -0.0008(12) 
C35 0.0378(17) 0.0345(16) 0.0445(17) -0.0065(13) 0.0017(14) 0.0097(13) 
C36 0.0351(16) 0.0309(15) 0.0344(15) 0.0004(12) 0.0015(12) 0.0036(12) 
N1 0.0238(11) 0.0210(11) 0.0169(10) 0.0006(8) 0.0050(8) -0.0005(8) 
N2 0.0214(10) 0.0165(10) 0.0175(10) 0.0001(8) 0.0061(8) 0.0011(8) 
N3 0.0157(10) 0.0167(10) 0.0155(9) -0.0003(7) 0.0009(8) 0.0009(8) 
N4 0.0217(10) 0.0161(10) 0.0152(9) 0.0012(7) 0.0025(8) 0.0020(8) 
N5 0.0190(10) 0.0227(11) 0.0149(9) 0.0004(8) 0.0039(8) 0.0012(8) 
N6 0.0239(11) 0.0286(12) 0.0227(11) -0.0024(9) 0.0035(9) 0.0026(9) 
N7 0.0188(11) 0.0267(11) 0.0226(11) 0.0028(9) 0.0034(9) 0.0003(9) 
N8 0.0224(11) 0.0244(11) 0.0187(10) -0.0015(8) 0.0024(8) 0.0050(9) 
N9 0.0230(11) 0.0198(10) 0.0201(10) 0.0009(8) 0.0024(8) 0.0031(8) 
N10 0.0163(10) 0.0196(10) 0.0181(10) -0.0022(8) 0.0008(8) -0.0008(8) 
N11 0.0240(11) 0.0195(10) 0.0143(9) 0.0009(8) 0.0036(8) 0.0008(8) 
N12 0.0248(11) 0.0234(11) 0.0169(10) -0.0012(8) 0.0054(8) 0.0035(9) 
N13 0.0204(11) 0.0273(12) 0.0204(11) -0.0001(9) 0.0046(9) 0.0012(9) 
N14 0.0213(11) 0.0253(11) 0.0236(11) 0.0016(9) 0.0046(9) 0.0015(9) 
O1W 0.0179(9) 0.0313(10) 0.0200(9) 0.0056(8) 0.0043(8) 0.0033(8) 
O1 0.0374(11) 0.0336(10) 0.0195(9) 0.0081(8) 0.0090(8) 0.0055(8) 
O2 0.0517(13) 0.0324(11) 0.0178(9) 0.0027(7) 0.0101(8) 0.0075(9) 
O2W 0.0183(10) 0.0455(13) 0.0267(11) -0.0145(9) 0.0022(9) 0.0009(9) 
O3 0.0284(10) 0.0295(10) 0.0406(11) -0.0145(8) 0.0056(8) 0.0045(8) 
O4 0.0160(9) 0.0300(10) 0.0237(9) 0.0046(7) 0.0048(7) -0.0001(7) 
O5 0.0164(9) 0.0451(12) 0.0292(10) 0.0043(8) -0.0015(8) 0.0047(8) 
O6 0.0295(11) 0.0635(15) 0.0402(12) 0.0311(11) 0.0010(9) -0.0063(10) 
O7 0.0306(10) 0.0218(9) 0.0192(8) -0.0003(7) 0.0092(7) -0.0003(7) 
O8 0.0324(10) 0.0228(9) 0.0224(9) -0.0048(7) 0.0076(8) -0.0009(8) 
O9 0.0395(11) 0.0266(10) 0.0231(9) -0.0075(7) 0.0078(8) 0.0003(8) 
O10 0.0393(11) 0.0291(10) 0.0154(9) -0.0002(7) 0.0071(8) -0.0028(8) 
O11 0.0266(10) 0.0262(10) 0.0294(9) 0.0091(8) 0.0093(8) 0.0028(8) 
O12 0.0173(9) 0.0314(10) 0.0253(9) -0.0075(7) 0.0053(7) 0.0015(7) 
O13 0.0160(9) 0.0424(11) 0.0340(10) -0.0059(8) -0.0011(8) -0.0007(8) 
O14 0.0286(10) 0.0395(11) 0.0334(10) -0.0141(9) 0.0071(8) 0.0029(8) 
O15 0.0397(11) 0.0242(9) 0.0202(9) -0.0017(7) 0.0105(8) -0.0014(8) 
O16 0.0325(10) 0.0252(10) 0.0214(9) 0.0039(7) 0.0057(8) 0.0001(8) 
 
_geom_special_details 
; 
 All esds (except the esd in the dihedral angle between two l.s. planes) 
 are estimated using the full covariance matrix.  The cell esds are taken 
 into account individually in the estimation of esds in distances, angles 
 and torsion angles; correlations between esds in cell parameters are only 
 used when they are defined by crystal symmetry.  An approximate (isotropic) 
 treatment of cell esds is used for estimating esds involving l.s. planes. 
; 
 
loop_ 
 _geom_bond_atom_site_label_1 
 _geom_bond_atom_site_label_2 
 _geom_bond_distance 
 _geom_bond_site_symmetry_2 
 _geom_bond_publ_flag 
Co1 O1 2.1033(17) . ? 
Co1 O1W 2.1131(18) . ? 
Co1 O4 2.1233(17) . ? 
Co1 N1 2.147(2) . ? 
Co1 N3 2.1654(19) . ? 
Co1 N5 2.185(2) . ? 
Co2 O2W 2.096(2) . ? 
Co2 O12 2.1180(17) . ? 
Co2 O9 2.1635(18) . ? 
Co2 N8 2.171(2) . ? 
Co2 N12 2.183(2) . ? 
Co2 N10 2.1830(19) . ? 
Co2 O11 2.3358(18) . ? 
C1 N1 1.324(3) . ? 
C1 C2 1.403(3) . ? 
C1 H1A 0.9500 . ? 
C2 C3 1.365(3) . ? 
C2 H2A 0.9500 . ? 
C3 N2 1.359(3) . ? 
C3 H3A 0.9500 . ? 
C4 N3 1.329(3) . ? 
C4 C5 1.375(3) . ? 
C4 N2 1.414(3) . ? 
C5 C6 1.394(3) . ? 
C5 H5A 0.9500 . ? 
C6 C8 1.392(3) . ? 
C6 C7 1.500(3) . ? 
C7 O8 1.209(3) . ? 
C7 O7 1.331(3) . ? 
C8 C9 1.384(3) . ? 
C8 H8A 0.9500 . ? 
C9 N3 1.341(3) . ? 
C9 N4 1.410(3) . ? 
C10 N4 1.365(3) . ? 
C10 C11 1.368(3) . ? 
C10 H10A 0.9500 . ? 
C11 C12 1.407(3) . ? 
C11 H11A 0.9500 . ? 
C12 N5 1.317(3) . ? 
C12 H12A 0.9500 . ? 
C13 O7 1.471(3) . ? 
C13 C14 1.500(4) . ? 
C13 H13A 0.9900 . ? 
C13 H13B 0.9900 . ? 
C14 C15 1.537(3) . ? 
C14 H14A 0.9900 . ? 
C14 H14B 0.9900 . ? 
C15 C16 1.529(4) . ? 
C15 H15A 0.9900 . ? 
C15 H15B 0.9900 . ? 
C16 C17 1.525(3) . ? 
C16 H16A 0.9900 . ? 
C16 H16B 0.9900 . ? 
C17 C18 1.516(4) . ? 
C17 H17A 0.9900 . ? 
C17 H17B 0.9900 . ? 
C18 H18A 0.9800 . ? 
C18 H18B 0.9800 . ? 
C18 H18C 0.9800 . ? 
C19 N8 1.316(3) . ? 
C19 C20 1.406(4) . ? 
C19 H19A 0.9500 . ? 
C20 C21 1.358(4) . ? 
C20 H20A 0.9500 . ? 
C21 N9 1.360(3) . ? 
C21 H21A 0.9500 . ? 
C22 N10 1.332(3) . ? 
C22 C23 1.380(3) . ? 
C22 N9 1.410(3) . ? 
C23 C24 1.392(3) . ? 
C23 H23A 0.9500 . ? 
C24 C26 1.391(3) . ? 
C24 C25 1.502(3) . ? 
C25 O16 1.207(3) . ? 
C25 O15 1.327(3) . ? 
C26 C27 1.391(3) . ? 
C26 H26A 0.9500 . ? 
C27 N10 1.332(3) . ? 
C27 N11 1.409(3) . ? 
C28 N11 1.358(3) . ? 
C28 C29 1.368(3) . ? 
C28 H28A 0.9500 . ? 
C29 C30 1.401(3) . ? 
C29 H29A 0.9500 . ? 
C30 N12 1.325(3) . ? 
C30 H30A 0.9500 . ? 
C31 O15 1.463(3) . ? 
C31 C32 1.502(3) . ? 
C31 H31A 0.9900 . ? 
C31 H31B 0.9900 . ? 
C32 C33 1.529(3) . ? 
C32 H32A 0.9900 . ? 
C32 H32B 0.9900 . ? 
C33 C34 1.530(4) . ? 
C33 H33A 0.9900 . ? 
C33 H33B 0.9900 . ? 
C34 C35 1.517(4) . ? 
C34 H34A 0.9900 . ? 
C34 H34B 0.9900 . ? 
C35 C36 1.515(4) . ? 
C35 H35A 0.9900 . ? 
C35 H35B 0.9900 . ? 
C36 H36A 0.9800 . ? 
C36 H36B 0.9800 . ? 
C36 H36C 0.9800 . ? 
N1 N2 1.371(3) . ? 
N4 N5 1.371(3) . ? 
N6 O2 1.232(3) . ? 
N6 O3 1.246(3) . ? 
N6 O1 1.281(3) . ? 
N7 O6 1.226(3) . ? 
N7 O5 1.256(3) . ? 
N7 O4 1.271(2) . ? 
N8 N9 1.371(3) . ? 
N11 N12 1.368(3) . ? 
N13 O10 1.232(2) . ? 
N13 O11 1.253(3) . ? 
N13 O9 1.276(3) . ? 
N14 O14 1.234(3) . ? 
N14 O13 1.258(3) . ? 
N14 O12 1.273(3) . ? 
O1W H1BW 0.76(3) . ? 
O1W H1AW 0.91(3) . ? 
O2W H2BW 0.85(3) . ? 
O2W H2AW 0.72(3) . ? 
 
loop_ 
 _geom_angle_atom_site_label_1 
 _geom_angle_atom_site_label_2 
 _geom_angle_atom_site_label_3 
 _geom_angle 
 _geom_angle_site_symmetry_1 
 _geom_angle_site_symmetry_3 
 _geom_angle_publ_flag 
O1 Co1 O1W 90.56(7) . . ? 
O1 Co1 O4 91.36(7) . . ? 
O1W Co1 O4 175.81(7) . . ? 
O1 Co1 N1 131.66(7) . . ? 
O1W Co1 N1 93.63(7) . . ? 
O4 Co1 N1 87.87(7) . . ? 
O1 Co1 N3 155.49(7) . . ? 
O1W Co1 N3 84.45(7) . . ? 
O4 Co1 N3 92.28(7) . . ? 
N1 Co1 N3 72.71(7) . . ? 
O1 Co1 N5 84.56(7) . . ? 
O1W Co1 N5 92.95(7) . . ? 
O4 Co1 N5 83.52(7) . . ? 
N1 Co1 N5 143.04(7) . . ? 
N3 Co1 N5 71.80(7) . . ? 
O2W Co2 O12 175.73(7) . . ? 
O2W Co2 O9 91.40(8) . . ? 
O12 Co2 O9 90.37(7) . . ? 
O2W Co2 N8 93.24(8) . . ? 
O12 Co2 N8 88.34(7) . . ? 
O9 Co2 N8 133.77(7) . . ? 
O2W Co2 N12 91.85(8) . . ? 
O12 Co2 N12 84.52(7) . . ? 
O9 Co2 N12 82.83(7) . . ? 
N8 Co2 N12 142.81(7) . . ? 
O2W Co2 N10 86.34(8) . . ? 
O12 Co2 N10 90.38(7) . . ? 
O9 Co2 N10 154.11(7) . . ? 
N8 Co2 N10 72.12(7) . . ? 
N12 Co2 N10 71.48(7) . . ? 
O2W Co2 O11 78.00(7) . . ? 
O12 Co2 O11 106.20(6) . . ? 
O9 Co2 O11 57.03(6) . . ? 
N8 Co2 O11 79.13(7) . . ? 
N12 Co2 O11 137.83(7) . . ? 
N10 Co2 O11 146.31(7) . . ? 
N1 C1 C2 111.8(2) . . ? 
N1 C1 H1A 124.1 . . ? 
C2 C1 H1A 124.1 . . ? 
C3 C2 C1 104.9(2) . . ? 
C3 C2 H2A 127.5 . . ? 
C1 C2 H2A 127.5 . . ? 
N2 C3 C2 107.5(2) . . ? 
N2 C3 H3A 126.2 . . ? 
C2 C3 H3A 126.2 . . ? 
N3 C4 C5 123.7(2) . . ? 
N3 C4 N2 112.46(19) . . ? 
C5 C4 N2 123.9(2) . . ? 
C4 C5 C6 117.0(2) . . ? 
C4 C5 H5A 121.5 . . ? 
C6 C5 H5A 121.5 . . ? 
C8 C6 C5 121.2(2) . . ? 
C8 C6 C7 121.6(2) . . ? 
C5 C6 C7 117.2(2) . . ? 
O8 C7 O7 125.5(2) . . ? 
O8 C7 C6 122.5(2) . . ? 
O7 C7 C6 111.9(2) . . ? 
C9 C8 C6 116.2(2) . . ? 
C9 C8 H8A 121.9 . . ? 
C6 C8 H8A 121.9 . . ? 
N3 C9 C8 123.8(2) . . ? 
N3 C9 N4 111.74(19) . . ? 
C8 C9 N4 124.4(2) . . ? 
N4 C10 C11 106.9(2) . . ? 
N4 C10 H10A 126.5 . . ? 
C11 C10 H10A 126.5 . . ? 
C10 C11 C12 105.1(2) . . ? 
C10 C11 H11A 127.5 . . ? 
C12 C11 H11A 127.5 . . ? 
N5 C12 C11 111.9(2) . . ? 
N5 C12 H12A 124.0 . . ? 
C11 C12 H12A 124.0 . . ? 
O7 C13 C14 109.5(2) . . ? 
O7 C13 H13A 109.8 . . ? 
C14 C13 H13A 109.8 . . ? 
O7 C13 H13B 109.8 . . ? 
C14 C13 H13B 109.8 . . ? 
H13A C13 H13B 108.2 . . ? 
C13 C14 C15 111.5(2) . . ? 
C13 C14 H14A 109.3 . . ? 
C15 C14 H14A 109.3 . . ? 
C13 C14 H14B 109.3 . . ? 
C15 C14 H14B 109.3 . . ? 
H14A C14 H14B 108.0 . . ? 
C16 C15 C14 114.0(2) . . ? 
C16 C15 H15A 108.8 . . ? 
C14 C15 H15A 108.8 . . ? 
C16 C15 H15B 108.8 . . ? 
C14 C15 H15B 108.8 . . ? 
H15A C15 H15B 107.7 . . ? 
C17 C16 C15 113.5(2) . . ? 
C17 C16 H16A 108.9 . . ? 
C15 C16 H16A 108.9 . . ? 
C17 C16 H16B 108.9 . . ? 
C15 C16 H16B 108.9 . . ? 
H16A C16 H16B 107.7 . . ? 
C18 C17 C16 113.8(2) . . ? 
C18 C17 H17A 108.8 . . ? 
C16 C17 H17A 108.8 . . ? 
C18 C17 H17B 108.8 . . ? 
C16 C17 H17B 108.8 . . ? 
H17A C17 H17B 107.7 . . ? 
C17 C18 H18A 109.5 . . ? 
C17 C18 H18B 109.5 . . ? 
H18A C18 H18B 109.5 . . ? 
C17 C18 H18C 109.5 . . ? 
H18A C18 H18C 109.5 . . ? 
H18B C18 H18C 109.5 . . ? 
N8 C19 C20 112.1(2) . . ? 
N8 C19 H19A 124.0 . . ? 
C20 C19 H19A 124.0 . . ? 
C21 C20 C19 104.8(2) . . ? 
C21 C20 H20A 127.6 . . ? 
C19 C20 H20A 127.6 . . ? 
C20 C21 N9 107.5(2) . . ? 
C20 C21 H21A 126.2 . . ? 
N9 C21 H21A 126.2 . . ? 
N10 C22 C23 123.8(2) . . ? 
N10 C22 N9 112.7(2) . . ? 
C23 C22 N9 123.5(2) . . ? 
C22 C23 C24 116.6(2) . . ? 
C22 C23 H23A 121.7 . . ? 
C24 C23 H23A 121.7 . . ? 
C26 C24 C23 121.4(2) . . ? 
C26 C24 C25 122.2(2) . . ? 
C23 C24 C25 116.4(2) . . ? 
O16 C25 O15 125.6(2) . . ? 
O16 C25 C24 122.2(2) . . ? 
O15 C25 C24 112.3(2) . . ? 
C27 C26 C24 116.3(2) . . ? 
C27 C26 H26A 121.9 . . ? 
C24 C26 H26A 121.9 . . ? 
N10 C27 C26 123.6(2) . . ? 
N10 C27 N11 112.58(19) . . ? 
C26 C27 N11 123.8(2) . . ? 
N11 C28 C29 107.0(2) . . ? 
N11 C28 H28A 126.5 . . ? 
C29 C28 H28A 126.5 . . ? 
C28 C29 C30 105.1(2) . . ? 
C28 C29 H29A 127.4 . . ? 
C30 C29 H29A 127.4 . . ? 
N12 C30 C29 111.8(2) . . ? 
N12 C30 H30A 124.1 . . ? 
C29 C30 H30A 124.1 . . ? 
O15 C31 C32 107.93(19) . . ? 
O15 C31 H31A 110.1 . . ? 
C32 C31 H31A 110.1 . . ? 
O15 C31 H31B 110.1 . . ? 
C32 C31 H31B 110.1 . . ? 
H31A C31 H31B 108.4 . . ? 
C31 C32 C33 110.0(2) . . ? 
C31 C32 H32A 109.7 . . ? 
C33 C32 H32A 109.7 . . ? 
C31 C32 H32B 109.7 . . ? 
C33 C32 H32B 109.7 . . ? 
H32A C32 H32B 108.2 . . ? 
C32 C33 C34 114.4(2) . . ? 
C32 C33 H33A 108.6 . . ? 
C34 C33 H33A 108.6 . . ? 
C32 C33 H33B 108.6 . . ? 
C34 C33 H33B 108.6 . . ? 
H33A C33 H33B 107.6 . . ? 
C35 C34 C33 114.2(2) . . ? 
C35 C34 H34A 108.7 . . ? 
C33 C34 H34A 108.7 . . ? 
C35 C34 H34B 108.7 . . ? 
C33 C34 H34B 108.7 . . ? 
H34A C34 H34B 107.6 . . ? 
C36 C35 C34 115.0(2) . . ? 
C36 C35 H35A 108.5 . . ? 
C34 C35 H35A 108.5 . . ? 
C36 C35 H35B 108.5 . . ? 
C34 C35 H35B 108.5 . . ? 
H35A C35 H35B 107.5 . . ? 
C35 C36 H36A 109.5 . . ? 
C35 C36 H36B 109.5 . . ? 
H36A C36 H36B 109.5 . . ? 
C35 C36 H36C 109.5 . . ? 
H36A C36 H36C 109.5 . . ? 
H36B C36 H36C 109.5 . . ? 
C1 N1 N2 104.86(19) . . ? 
C1 N1 Co1 138.37(16) . . ? 
N2 N1 Co1 116.45(14) . . ? 
C3 N2 N1 110.88(18) . . ? 
C3 N2 C4 131.5(2) . . ? 
N1 N2 C4 117.57(18) . . ? 
C4 N3 C9 118.15(19) . . ? 
C4 N3 Co1 120.27(15) . . ? 
C9 N3 Co1 121.40(15) . . ? 
C10 N4 N5 111.11(18) . . ? 
C10 N4 C9 130.72(19) . . ? 
N5 N4 C9 118.01(18) . . ? 
C12 N5 N4 104.96(18) . . ? 
C12 N5 Co1 138.88(16) . . ? 
N4 N5 Co1 115.97(14) . . ? 
O2 N6 O3 123.1(2) . . ? 
O2 N6 O1 120.0(2) . . ? 
O3 N6 O1 116.93(19) . . ? 
O6 N7 O5 121.6(2) . . ? 
O6 N7 O4 120.9(2) . . ? 
O5 N7 O4 117.42(19) . . ? 
C19 N8 N9 104.67(19) . . ? 
C19 N8 Co2 138.23(16) . . ? 
N9 N8 Co2 116.43(14) . . ? 
C21 N9 N8 110.9(2) . . ? 
C21 N9 C22 131.3(2) . . ? 
N8 N9 C22 117.76(19) . . ? 
C22 N10 C27 118.4(2) . . ? 
C22 N10 Co2 120.43(16) . . ? 
C27 N10 Co2 121.13(15) . . ? 
C28 N11 N12 111.44(18) . . ? 
C28 N11 C27 131.03(19) . . ? 
N12 N11 C27 117.43(19) . . ? 
C30 N12 N11 104.62(19) . . ? 
C30 N12 Co2 138.36(17) . . ? 
N11 N12 Co2 116.99(14) . . ? 
O10 N13 O11 122.4(2) . . ? 
O10 N13 O9 120.9(2) . . ? 
O11 N13 O9 116.68(19) . . ? 
O14 N14 O13 121.8(2) . . ? 
O14 N14 O12 120.9(2) . . ? 
O13 N14 O12 117.23(19) . . ? 
Co1 O1W H1BW 118(2) . . ? 
Co1 O1W H1AW 123(2) . . ? 
H1BW O1W H1AW 109(3) . . ? 
N6 O1 Co1 103.42(14) . . ? 
Co2 O2W H2BW 126(2) . . ? 
Co2 O2W H2AW 127(3) . . ? 
H2BW O2W H2AW 107(3) . . ? 
N7 O4 Co1 125.09(14) . . ? 
C7 O7 C13 116.57(18) . . ? 
N13 O9 Co2 96.81(13) . . ? 
N13 O11 Co2 89.39(13) . . ? 
N14 O12 Co2 123.78(14) . . ? 
C25 O15 C31 115.40(19) . . ? 
 
loop_ 
 _geom_torsion_atom_site_label_1 
 _geom_torsion_atom_site_label_2 
 _geom_torsion_atom_site_label_3 
 _geom_torsion_atom_site_label_4 
 _geom_torsion 
 _geom_torsion_site_symmetry_1 
 _geom_torsion_site_symmetry_2 
 _geom_torsion_site_symmetry_3 
 _geom_torsion_site_symmetry_4 
 _geom_torsion_publ_flag 
N1 C1 C2 C3 -0.1(3) . . . . ? 
C1 C2 C3 N2 0.5(3) . . . . ? 
N3 C4 C5 C6 1.1(3) . . . . ? 
N2 C4 C5 C6 -179.9(2) . . . . ? 
C4 C5 C6 C8 -1.0(3) . . . . ? 
C4 C5 C6 C7 -178.3(2) . . . . ? 
C8 C6 C7 O8 -175.5(2) . . . . ? 
C5 C6 C7 O8 1.7(3) . . . . ? 
C8 C6 C7 O7 5.2(3) . . . . ? 
C5 C6 C7 O7 -177.5(2) . . . . ? 
C5 C6 C8 C9 -0.1(3) . . . . ? 
C7 C6 C8 C9 177.1(2) . . . . ? 
C6 C8 C9 N3 1.3(3) . . . . ? 
C6 C8 C9 N4 -177.4(2) . . . . ? 
N4 C10 C11 C12 -0.6(3) . . . . ? 
C10 C11 C12 N5 0.8(3) . . . . ? 
O7 C13 C14 C15 178.0(2) . . . . ? 
C13 C14 C15 C16 68.1(3) . . . . ? 
C14 C15 C16 C17 172.1(2) . . . . ? 
C15 C16 C17 C18 175.6(2) . . . . ? 
N8 C19 C20 C21 -0.6(3) . . . . ? 
C19 C20 C21 N9 0.4(3) . . . . ? 
N10 C22 C23 C24 -0.8(3) . . . . ? 
N9 C22 C23 C24 179.5(2) . . . . ? 
C22 C23 C24 C26 -0.3(3) . . . . ? 
C22 C23 C24 C25 178.5(2) . . . . ? 
C26 C24 C25 O16 161.1(2) . . . . ? 
C23 C24 C25 O16 -17.8(3) . . . . ? 
C26 C24 C25 O15 -17.9(3) . . . . ? 
C23 C24 C25 O15 163.2(2) . . . . ? 
C23 C24 C26 C27 1.0(3) . . . . ? 
C25 C24 C26 C27 -177.8(2) . . . . ? 
C24 C26 C27 N10 -0.6(3) . . . . ? 
C24 C26 C27 N11 -180.0(2) . . . . ? 
N11 C28 C29 C30 0.2(3) . . . . ? 
C28 C29 C30 N12 0.0(3) . . . . ? 
O15 C31 C32 C33 174.9(2) . . . . ? 
C31 C32 C33 C34 172.7(2) . . . . ? 
C32 C33 C34 C35 -72.6(3) . . . . ? 
C33 C34 C35 C36 -176.4(2) . . . . ? 
C2 C1 N1 N2 -0.3(3) . . . . ? 
C2 C1 N1 Co1 -173.07(18) . . . . ? 
O1 Co1 N1 C1 1.2(3) . . . . ? 
O1W Co1 N1 C1 95.2(3) . . . . ? 
O4 Co1 N1 C1 -88.7(3) . . . . ? 
N3 Co1 N1 C1 178.2(3) . . . . ? 
N5 Co1 N1 C1 -165.0(2) . . . . ? 
O1 Co1 N1 N2 -171.01(13) . . . . ? 
O1W Co1 N1 N2 -77.01(16) . . . . ? 
O4 Co1 N1 N2 99.07(16) . . . . ? 
N3 Co1 N1 N2 6.02(15) . . . . ? 
N5 Co1 N1 N2 22.8(2) . . . . ? 
C2 C3 N2 N1 -0.7(3) . . . . ? 
C2 C3 N2 C4 -179.9(2) . . . . ? 
C1 N1 N2 C3 0.6(3) . . . . ? 
Co1 N1 N2 C3 175.26(15) . . . . ? 
C1 N1 N2 C4 179.9(2) . . . . ? 
Co1 N1 N2 C4 -5.5(2) . . . . ? 
N3 C4 N2 C3 179.1(2) . . . . ? 
C5 C4 N2 C3 -0.1(4) . . . . ? 
N3 C4 N2 N1 0.0(3) . . . . ? 
C5 C4 N2 N1 -179.2(2) . . . . ? 
C5 C4 N3 C9 0.0(3) . . . . ? 
N2 C4 N3 C9 -179.09(19) . . . . ? 
C5 C4 N3 Co1 -175.20(17) . . . . ? 
N2 C4 N3 Co1 5.7(3) . . . . ? 
C8 C9 N3 C4 -1.3(3) . . . . ? 
N4 C9 N3 C4 177.53(19) . . . . ? 
C8 C9 N3 Co1 173.89(17) . . . . ? 
N4 C9 N3 Co1 -7.3(2) . . . . ? 
O1 Co1 N3 C4 168.13(17) . . . . ? 
O1W Co1 N3 C4 89.06(17) . . . . ? 
O4 Co1 N3 C4 -93.57(17) . . . . ? 
N1 Co1 N3 C4 -6.51(16) . . . . ? 
N5 Co1 N3 C4 -175.99(18) . . . . ? 
O1 Co1 N3 C9 -6.9(3) . . . . ? 
O1W Co1 N3 C9 -86.02(17) . . . . ? 
O4 Co1 N3 C9 91.36(17) . . . . ? 
N1 Co1 N3 C9 178.42(18) . . . . ? 
N5 Co1 N3 C9 8.94(16) . . . . ? 
C11 C10 N4 N5 0.2(3) . . . . ? 
C11 C10 N4 C9 175.3(2) . . . . ? 
N3 C9 N4 C10 -176.0(2) . . . . ? 
C8 C9 N4 C10 2.8(4) . . . . ? 
N3 C9 N4 N5 -1.1(3) . . . . ? 
C8 C9 N4 N5 177.7(2) . . . . ? 
C11 C12 N5 N4 -0.7(3) . . . . ? 
C11 C12 N5 Co1 173.71(18) . . . . ? 
C10 N4 N5 C12 0.3(2) . . . . ? 
C9 N4 N5 C12 -175.52(19) . . . . ? 
C10 N4 N5 Co1 -175.59(14) . . . . ? 
C9 N4 N5 Co1 8.6(2) . . . . ? 
O1 Co1 N5 C12 -9.3(2) . . . . ? 
O1W Co1 N5 C12 -99.6(2) . . . . ? 
O4 Co1 N5 C12 82.7(2) . . . . ? 
N1 Co1 N5 C12 160.4(2) . . . . ? 
N3 Co1 N5 C12 177.2(3) . . . . ? 
O1 Co1 N5 N4 164.69(16) . . . . ? 
O1W Co1 N5 N4 74.40(15) . . . . ? 
O4 Co1 N5 N4 -103.32(15) . . . . ? 
N1 Co1 N5 N4 -25.6(2) . . . . ? 
N3 Co1 N5 N4 -8.77(14) . . . . ? 
C20 C19 N8 N9 0.5(3) . . . . ? 
C20 C19 N8 Co2 -169.23(19) . . . . ? 
O2W Co2 N8 C19 90.1(3) . . . . ? 
O12 Co2 N8 C19 -93.8(3) . . . . ? 
O9 Co2 N8 C19 -4.9(3) . . . . ? 
N12 Co2 N8 C19 -172.5(2) . . . . ? 
N10 Co2 N8 C19 175.2(3) . . . . ? 
O11 Co2 N8 C19 13.0(2) . . . . ? 
O2W Co2 N8 N9 -78.76(16) . . . . ? 
O12 Co2 N8 N9 97.27(16) . . . . ? 
O9 Co2 N8 N9 -173.81(13) . . . . ? 
N12 Co2 N8 N9 18.6(2) . . . . ? 
N10 Co2 N8 N9 6.34(15) . . . . ? 
O11 Co2 N8 N9 -155.88(16) . . . . ? 
C20 C21 N9 N8 -0.2(3) . . . . ? 
C20 C21 N9 C22 178.5(2) . . . . ? 
C19 N8 N9 C21 -0.2(3) . . . . ? 
Co2 N8 N9 C21 172.16(16) . . . . ? 
C19 N8 N9 C22 -179.0(2) . . . . ? 
Co2 N8 N9 C22 -6.7(2) . . . . ? 
N10 C22 N9 C21 -176.9(2) . . . . ? 
C23 C22 N9 C21 2.8(4) . . . . ? 
N10 C22 N9 N8 1.6(3) . . . . ? 
C23 C22 N9 N8 -178.7(2) . . . . ? 
C23 C22 N10 C27 1.2(3) . . . . ? 
N9 C22 N10 C27 -179.12(19) . . . . ? 
C23 C22 N10 Co2 -175.40(17) . . . . ? 
N9 C22 N10 Co2 4.3(3) . . . . ? 
C26 C27 N10 C22 -0.5(3) . . . . ? 
N11 C27 N10 C22 178.99(19) . . . . ? 
C26 C27 N10 Co2 176.10(17) . . . . ? 
N11 C27 N10 Co2 -4.5(3) . . . . ? 
O2W Co2 N10 C22 88.73(18) . . . . ? 
O12 Co2 N10 C22 -94.00(17) . . . . ? 
O9 Co2 N10 C22 174.37(16) . . . . ? 
N8 Co2 N10 C22 -5.87(17) . . . . ? 
N12 Co2 N10 C22 -178.09(19) . . . . ? 
O11 Co2 N10 C22 26.9(2) . . . . ? 
O2W Co2 N10 C27 -87.76(18) . . . . ? 
O12 Co2 N10 C27 89.51(17) . . . . ? 
O9 Co2 N10 C27 -2.1(3) . . . . ? 
N8 Co2 N10 C27 177.65(19) . . . . ? 
N12 Co2 N10 C27 5.42(16) . . . . ? 
O11 Co2 N10 C27 -149.62(16) . . . . ? 
C29 C28 N11 N12 -0.3(3) . . . . ? 
C29 C28 N11 C27 175.8(2) . . . . ? 
N10 C27 N11 C28 -176.6(2) . . . . ? 
C26 C27 N11 C28 2.9(4) . . . . ? 
N10 C27 N11 N12 -0.6(3) . . . . ? 
C26 C27 N11 N12 178.8(2) . . . . ? 
C29 C30 N12 N11 -0.2(3) . . . . ? 
C29 C30 N12 Co2 177.61(19) . . . . ? 
C28 N11 N12 C30 0.3(3) . . . . ? 
C27 N11 N12 C30 -176.4(2) . . . . ? 
C28 N11 N12 Co2 -178.04(15) . . . . ? 
C27 N11 N12 Co2 5.2(2) . . . . ? 
O2W Co2 N12 C30 -97.4(3) . . . . ? 
O12 Co2 N12 C30 84.8(3) . . . . ? 
O9 Co2 N12 C30 -6.3(3) . . . . ? 
N8 Co2 N12 C30 164.7(2) . . . . ? 
N10 Co2 N12 C30 177.0(3) . . . . ? 
O11 Co2 N12 C30 -23.4(3) . . . . ? 
O2W Co2 N12 N11 80.14(16) . . . . ? 
O12 Co2 N12 N11 -97.62(16) . . . . ? 
O9 Co2 N12 N11 171.31(16) . . . . ? 
N8 Co2 N12 N11 -17.7(2) . . . . ? 
N10 Co2 N12 N11 -5.38(15) . . . . ? 
O11 Co2 N12 N11 154.22(13) . . . . ? 
O2 N6 O1 Co1 179.69(18) . . . . ? 
O3 N6 O1 Co1 -0.4(2) . . . . ? 
O1W Co1 O1 N6 -76.64(15) . . . . ? 
O4 Co1 O1 N6 107.09(15) . . . . ? 
N1 Co1 O1 N6 18.73(19) . . . . ? 
N3 Co1 O1 N6 -154.42(16) . . . . ? 
N5 Co1 O1 N6 -169.55(15) . . . . ? 
O6 N7 O4 Co1 -2.6(3) . . . . ? 
O5 N7 O4 Co1 177.71(15) . . . . ? 
O1 Co1 O4 N7 -57.11(18) . . . . ? 
O1W Co1 O4 N7 -174.3(9) . . . . ? 
N1 Co1 O4 N7 74.53(18) . . . . ? 
N3 Co1 O4 N7 147.13(18) . . . . ? 
N5 Co1 O4 N7 -141.48(18) . . . . ? 
O8 C7 O7 C13 3.4(3) . . . . ? 
C6 C7 O7 C13 -177.37(19) . . . . ? 
C14 C13 O7 C7 92.9(3) . . . . ? 
O10 N13 O9 Co2 177.00(18) . . . . ? 
O11 N13 O9 Co2 -3.2(2) . . . . ? 
O2W Co2 O9 N13 -72.90(14) . . . . ? 
O12 Co2 O9 N13 110.98(14) . . . . ? 
N8 Co2 O9 N13 22.93(18) . . . . ? 
N12 Co2 O9 N13 -164.59(14) . . . . ? 
N10 Co2 O9 N13 -157.39(15) . . . . ? 
O11 Co2 O9 N13 1.81(12) . . . . ? 
O10 N13 O11 Co2 -177.3(2) . . . . ? 
O9 N13 O11 Co2 2.9(2) . . . . ? 
O2W Co2 O11 N13 97.82(14) . . . . ? 
O12 Co2 O11 N13 -81.42(14) . . . . ? 
O9 Co2 O11 N13 -1.83(12) . . . . ? 
N8 Co2 O11 N13 -166.46(14) . . . . ? 
N12 Co2 O11 N13 18.52(18) . . . . ? 
N10 Co2 O11 N13 161.94(14) . . . . ? 
O14 N14 O12 Co2 3.9(3) . . . . ? 
O13 N14 O12 Co2 -176.07(15) . . . . ? 
O2W Co2 O12 N14 179(38) . . . . ? 
O9 Co2 O12 N14 -66.92(17) . . . . ? 
N8 Co2 O12 N14 66.85(17) . . . . ? 
N12 Co2 O12 N14 -149.69(18) . . . . ? 
N10 Co2 O12 N14 138.96(17) . . . . ? 
O11 Co2 O12 N14 -11.32(18) . . . . ? 
O16 C25 O15 C31 -1.3(4) . . . . ? 
C24 C25 O15 C31 177.6(2) . . . . ? 
C32 C31 O15 C25 -178.4(2) . . . . ? 
 
_diffrn_measured_fraction_theta_max    0.985 
_diffrn_reflns_theta_full              25.50 
_diffrn_measured_fraction_theta_full   0.985 
_refine_diff_density_max    0.351 
_refine_diff_density_min   -0.485 
_refine_diff_density_rms    0.121 

 
data_5 
 
_audit_creation_method            SHELXL-97 
_chemical_name_systematic 
; 
 ? 
; 
_chemical_name_common             ? 
_chemical_melting_point           ? 
_chemical_formula_moiety          'C22 H29 Co N7 O8' 
_chemical_formula_sum 
 'C22 H29 Co N7 O8' 
_chemical_formula_weight          578.45 
 
loop_ 
 _atom_type_symbol 
 _atom_type_description 
 _atom_type_scat_dispersion_real 
 _atom_type_scat_dispersion_imag 
 _atom_type_scat_source 
 'C'  'C'   0.0033   0.0016 
 'International Tables Vol C Tables 4.2.6.8 and 6.1.1.4' 
 'H'  'H'   0.0000   0.0000 
 'International Tables Vol C Tables 4.2.6.8 and 6.1.1.4' 
 'N'  'N'   0.0061   0.0033 
 'International Tables Vol C Tables 4.2.6.8 and 6.1.1.4' 
 'O'  'O'   0.0106   0.0060 
 'International Tables Vol C Tables 4.2.6.8 and 6.1.1.4' 
 'Co'  'Co'   0.3494   0.9721 
 'International Tables Vol C Tables 4.2.6.8 and 6.1.1.4' 
 
_symmetry_cell_setting            Monoclinic 
_symmetry_space_group_name_H-M    P21/c
 
loop_ 
 _symmetry_equiv_pos_as_xyz 
 'x, y, z' 
 '-x, y+1/2, -z+1/2' 
 '-x, -y, -z' 
 'x, -y-1/2, z-1/2' 
 
_cell_length_a                    11.000(2) 
_cell_length_b                    16.030(3) 
_cell_length_c                    15.347(3) 
_cell_angle_alpha                 90.00 
_cell_angle_beta                  106.744(5) 
_cell_angle_gamma                 90.00 
_cell_volume                      2591.4(9) 
_cell_formula_units_Z             4 
_cell_measurement_temperature     123(2) 
_cell_measurement_reflns_used     5361 
_cell_measurement_theta_min       2.77 
_cell_measurement_theta_max       26.50 
 
_exptl_crystal_description        prism 
_exptl_crystal_colour             purple 
_exptl_crystal_size_max           0.23 
_exptl_crystal_size_mid           0.15 
_exptl_crystal_size_min           0.10 
_exptl_crystal_density_meas       ? 
_exptl_crystal_density_diffrn     1.483 
_exptl_crystal_density_method     'not measured' 
_exptl_crystal_F_000              1204 
_exptl_absorpt_coefficient_mu     0.722 
_exptl_absorpt_correction_type    multi-scan 
_exptl_absorpt_correction_T_min   0.8515 
_exptl_absorpt_correction_T_max   0.9313 
_exptl_absorpt_process_details    ? 
 
_exptl_special_details 
; 
 ? 
; 
 
_diffrn_ambient_temperature       123(2) 
_diffrn_radiation_wavelength      0.71075 
_diffrn_radiation_type            MoK\a 
_diffrn_radiation_source          'fine-focus sealed tube' 
_diffrn_radiation_monochromator   graphite 
_diffrn_measurement_device_type   Molybdenum
_diffrn_measurement_method       dtprofit.ref 
_diffrn_detector_area_resol_mean  ? 
_diffrn_standards_number          ? 
_diffrn_standards_interval_count  ? 
_diffrn_standards_interval_time   ? 
_diffrn_standards_decay_%         ? 
_diffrn_reflns_number             23496 
_diffrn_reflns_av_R_equivalents   0.0418 
_diffrn_reflns_av_sigmaI/netI     0.0335 
_diffrn_reflns_limit_h_min        -12 
_diffrn_reflns_limit_h_max        13 
_diffrn_reflns_limit_k_min        -20 
_diffrn_reflns_limit_k_max        20 
_diffrn_reflns_limit_l_min        -18 
_diffrn_reflns_limit_l_max        19 
_diffrn_reflns_theta_min          2.77 
_diffrn_reflns_theta_max          26.50 
_reflns_number_total              5361 
_reflns_number_gt                 4862 
_reflns_threshold_expression      >2sigma(I) 
 
_computing_data_collection        ? 
_computing_cell_refinement        ? 
_computing_data_reduction         ? 
_computing_structure_solution     'SHELXS-97 (Sheldrick, 1990)' 
_computing_structure_refinement   'SHELXL-97 (Sheldrick, 1997)' 
_computing_molecular_graphics     ? 
_computing_publication_material   ? 
 
_refine_special_details 
; 
 Refinement of F^2^ against ALL reflections.  The weighted R-factor wR and 
 goodness of fit S are based on F^2^, conventional R-factors R are based 
 on F, with F set to zero for negative F^2^. The threshold expression of 
 F^2^ > 2sigma(F^2^) is used only for calculating R-factors(gt) etc. and is 
 not relevant to the choice of reflections for refinement.  R-factors based 
 on F^2^ are statistically about twice as large as those based on F, and R- 
 factors based on ALL data will be even larger. 
; 
 
_refine_ls_structure_factor_coef  Fsqd  
_refine_ls_matrix_type            full 
_refine_ls_weighting_scheme       calc  
_refine_ls_weighting_details 
 'calc w=1/[\s^2^(Fo^2^)+(0.0784P)^2^+7.1134P] where P=(Fo^2^+2Fc^2^)/3' 
_atom_sites_solution_primary      direct 
_atom_sites_solution_secondary    difmap 
_atom_sites_solution_hydrogens    geom 
_refine_ls_hydrogen_treatment     mixed 
_refine_ls_extinction_method      none 
_refine_ls_extinction_coef        ? 
_refine_ls_number_reflns          5361 
_refine_ls_number_parameters      343 
_refine_ls_number_restraints      0 
_refine_ls_R_factor_all           0.0906 
_refine_ls_R_factor_gt            0.0833 
_refine_ls_wR_factor_ref          0.2006 
_refine_ls_wR_factor_gt           0.1951 
_refine_ls_goodness_of_fit_ref    1.116 
_refine_ls_restrained_S_all       1.116 
_refine_ls_shift/su_max           0.001 
_refine_ls_shift/su_mean          0.000 
 
loop_ 
 _atom_site_label 
 _atom_site_type_symbol 
 _atom_site_fract_x 
 _atom_site_fract_y 
 _atom_site_fract_z 
 _atom_site_U_iso_or_equiv 
 _atom_site_adp_type 
 _atom_site_occupancy 
 _atom_site_symmetry_multiplicity 
 _atom_site_calc_flag 
 _atom_site_refinement_flags 
 _atom_site_disorder_assembly 
 _atom_site_disorder_group 
Co1 Co 0.04451(6) 0.68423(3) 0.17743(4) 0.0357(2) Uani 1 1 d . . . 
C1 C -0.0862(4) 0.7728(3) 0.3220(3) 0.0369(9) Uani 1 1 d . . . 
H1A H -0.1080 0.7249 0.3508 0.044 Uiso 1 1 calc R . . 
C2 C -0.1122(4) 0.8548(3) 0.3420(3) 0.0410(10) Uani 1 1 d . . . 
H2A H -0.1537 0.8726 0.3852 0.049 Uiso 1 1 calc R . . 
C3 C -0.0656(4) 0.9040(3) 0.2864(3) 0.0393(10) Uani 1 1 d . . . 
H3A H -0.0683 0.9632 0.2833 0.047 Uiso 1 1 calc R . . 
C4 C 0.0480(4) 0.8705(2) 0.1708(3) 0.0305(8) Uani 1 1 d . . . 
C5 C 0.0746(4) 0.9501(3) 0.1467(3) 0.0344(9) Uani 1 1 d . . . 
H5A H 0.0491 0.9983 0.1730 0.041 Uiso 1 1 calc R . . 
C6 C 0.1404(4) 0.9561(2) 0.0820(3) 0.0320(9) Uani 1 1 d . . . 
C7 C 0.1708(4) 1.0424(3) 0.0552(3) 0.0344(9) Uani 1 1 d . . . 
C8 C 0.1766(4) 0.8854(3) 0.0428(3) 0.0328(9) Uani 1 1 d . . . 
H8A H 0.2224 0.8894 -0.0009 0.039 Uiso 1 1 calc R . . 
C9 C 0.1424(4) 0.8093(2) 0.0710(3) 0.0313(8) Uani 1 1 d . . . 
C10 C 0.2293(4) 0.7126(3) -0.0260(3) 0.0367(9) Uani 1 1 d . . . 
H10A H 0.2629 0.7511 -0.0600 0.044 Uiso 1 1 calc R . . 
C11 C 0.2306(5) 0.6279(3) -0.0320(3) 0.0446(11) Uani 1 1 d . . . 
H11A H 0.2654 0.5954 -0.0707 0.054 Uiso 1 1 calc R . . 
C12 C 0.1706(5) 0.5990(3) 0.0301(4) 0.0495(12) Uani 1 1 d . . . 
H12A H 0.1576 0.5416 0.0401 0.059 Uiso 1 1 calc R . . 
C13 C 0.2974(5) 1.1209(3) -0.0166(3) 0.0415(10) Uani 1 1 d . . . 
H13A H 0.3276 1.1569 0.0378 0.050 Uiso 1 1 calc R . . 
H13B H 0.2268 1.1497 -0.0613 0.050 Uiso 1 1 calc R . . 
C14 C 0.4035(5) 1.1033(3) -0.0573(4) 0.0453(11) Uani 1 1 d . . . 
H14A H 0.3691 1.0740 -0.1160 0.054 Uiso 1 1 calc R . . 
H14B H 0.4661 1.0660 -0.0161 0.054 Uiso 1 1 calc R . . 
C15 C 0.4705(5) 1.1829(3) -0.0731(4) 0.0463(11) Uani 1 1 d . . . 
H15A H 0.4972 1.2145 -0.0153 0.056 Uiso 1 1 calc R . . 
H15B H 0.5483 1.1671 -0.0893 0.056 Uiso 1 1 calc R . . 
C16 C 0.3923(5) 1.2396(3) -0.1462(4) 0.0518(12) Uani 1 1 d . . . 
H16A H 0.3158 1.2573 -0.1294 0.062 Uiso 1 1 calc R . . 
H16B H 0.3635 1.2080 -0.2040 0.062 Uiso 1 1 calc R . . 
C17 C 0.4645(5) 1.3172(3) -0.1616(4) 0.0528(13) Uani 1 1 d . . . 
H17A H 0.4891 1.3503 -0.1048 0.063 Uiso 1 1 calc R . . 
H17B H 0.5436 1.2993 -0.1748 0.063 Uiso 1 1 calc R . . 
C18 C 0.3905(6) 1.3724(4) -0.2380(4) 0.0563(13) Uani 1 1 d . . . 
H18A H 0.3639 1.3390 -0.2946 0.068 Uiso 1 1 calc R . . 
H18B H 0.3128 1.3918 -0.2241 0.068 Uiso 1 1 calc R . . 
C19 C 0.4636(7) 1.4469(4) -0.2542(5) 0.0751(19) Uani 1 1 d . . . 
H19A H 0.4222 1.4690 -0.3158 0.090 Uiso 1 1 calc R . . 
H19B H 0.5504 1.4290 -0.2524 0.090 Uiso 1 1 calc R . . 
C20 C 0.4729(14) 1.5172(5) -0.1843(5) 0.162(6) Uani 1 1 d . . . 
H20A H 0.3936 1.5145 -0.1663 0.195 Uiso 1 1 calc R . . 
H20B H 0.5423 1.5010 -0.1299 0.195 Uiso 1 1 calc R . . 
C21 C 0.4900(16) 1.5922(6) -0.1975(6) 0.173(7) Uani 1 1 d . . . 
H21A H 0.4194 1.6078 -0.2514 0.208 Uiso 1 1 calc R . . 
H21B H 0.5678 1.5939 -0.2176 0.208 Uiso 1 1 calc R . . 
C22 C 0.5027(9) 1.6631(5) -0.1337(6) 0.094(2) Uani 1 1 d . . . 
H22A H 0.5232 1.7139 -0.1621 0.142 Uiso 1 1 calc R . . 
H22B H 0.5708 1.6513 -0.0779 0.142 Uiso 1 1 calc R . . 
H22C H 0.4226 1.6710 -0.1189 0.142 Uiso 1 1 calc R . . 
N1 N -0.0276(3) 0.7702(2) 0.2581(2) 0.0342(8) Uani 1 1 d . . . 
N2 N -0.0147(3) 0.8523(2) 0.2365(2) 0.0332(8) Uani 1 1 d . . . 
N3 N 0.0807(3) 0.8024(2) 0.1331(2) 0.0328(8) Uani 1 1 d . . . 
N4 N 0.1701(3) 0.7316(2) 0.0385(2) 0.0342(8) Uani 1 1 d . . . 
N5 N 0.1336(4) 0.6606(2) 0.0738(3) 0.0435(9) Uani 1 1 d . . . 
N6 N -0.1614(4) 0.6112(2) 0.0855(3) 0.0486(11) Uani 1 1 d . . . 
N7 N 0.2352(3) 0.6270(2) 0.3096(2) 0.0275(7) Uani 1 1 d . . . 
O1 O -0.2541(4) 0.5747(3) 0.0359(5) 0.101(2) Uani 1 1 d . . . 
O2 O -0.1411(4) 0.6860(3) 0.0674(3) 0.0625(11) Uani 1 1 d . . . 
O3 O -0.0805(4) 0.5814(3) 0.1488(5) 0.113(2) Uani 1 1 d . . . 
O4 O 0.1242(6) 0.6009(3) 0.2873(3) 0.106(2) Uani 1 1 d . . . 
O5 O 0.2392(4) 0.6962(3) 0.2709(3) 0.0752(13) Uani 1 1 d . . . 
O6 O 0.3178(4) 0.6096(3) 0.3784(3) 0.0686(11) Uani 1 1 d . . . 
O7 O 0.2553(3) 1.04026(18) 0.0084(2) 0.0391(7) Uani 1 1 d . . . 
O8 O 0.1228(3) 1.10452(18) 0.0742(2) 0.0418(7) Uani 1 1 d . . . 
 
loop_ 
 _atom_site_aniso_label 
 _atom_site_aniso_U_11 
 _atom_site_aniso_U_22 
 _atom_site_aniso_U_33 
 _atom_site_aniso_U_23 
 _atom_site_aniso_U_13 
 _atom_site_aniso_U_12 
Co1 0.0515(4) 0.0216(3) 0.0379(4) 0.0010(2) 0.0192(3) -0.0031(2) 
C1 0.047(2) 0.033(2) 0.033(2) 0.0006(17) 0.0146(19) -0.0072(19) 
C2 0.050(3) 0.040(2) 0.038(2) -0.0063(19) 0.020(2) -0.006(2) 
C3 0.057(3) 0.027(2) 0.041(2) -0.0054(18) 0.025(2) -0.0025(19) 
C4 0.038(2) 0.0254(19) 0.030(2) -0.0013(15) 0.0140(17) -0.0003(16) 
C5 0.046(2) 0.026(2) 0.033(2) -0.0006(16) 0.0156(18) 0.0020(17) 
C6 0.039(2) 0.0248(19) 0.034(2) 0.0016(16) 0.0127(17) -0.0028(16) 
C7 0.046(2) 0.026(2) 0.033(2) -0.0005(16) 0.0141(18) -0.0021(17) 
C8 0.039(2) 0.030(2) 0.033(2) -0.0020(17) 0.0168(17) -0.0027(17) 
C9 0.039(2) 0.0252(19) 0.031(2) -0.0020(16) 0.0120(17) 0.0024(16) 
C10 0.043(2) 0.036(2) 0.035(2) -0.0024(18) 0.0169(19) 0.0009(18) 
C11 0.056(3) 0.032(2) 0.051(3) -0.008(2) 0.024(2) 0.002(2) 
C12 0.070(3) 0.027(2) 0.062(3) -0.004(2) 0.037(3) 0.000(2) 
C13 0.059(3) 0.025(2) 0.047(3) 0.0046(18) 0.025(2) -0.0039(19) 
C14 0.051(3) 0.036(2) 0.054(3) -0.001(2) 0.023(2) -0.003(2) 
C15 0.048(3) 0.042(3) 0.054(3) 0.001(2) 0.023(2) -0.003(2) 
C16 0.045(3) 0.060(3) 0.053(3) 0.000(2) 0.018(2) -0.003(2) 
C17 0.053(3) 0.055(3) 0.051(3) 0.007(2) 0.018(2) -0.004(2) 
C18 0.063(3) 0.056(3) 0.050(3) 0.002(2) 0.017(3) -0.002(3) 
C19 0.081(4) 0.050(3) 0.081(4) 0.016(3) 0.001(4) -0.012(3) 
C20 0.320(17) 0.050(4) 0.064(5) 0.017(4) -0.027(7) -0.037(7) 
C21 0.39(2) 0.072(6) 0.060(5) -0.004(4) 0.061(9) 0.033(9) 
C22 0.127(7) 0.078(5) 0.092(6) -0.012(4) 0.054(5) 0.014(5) 
N1 0.046(2) 0.0239(17) 0.0356(19) 0.0028(14) 0.0170(16) -0.0030(14) 
N2 0.047(2) 0.0232(16) 0.0333(18) -0.0015(14) 0.0174(16) -0.0041(14) 
N3 0.0426(19) 0.0245(16) 0.0333(18) -0.0006(14) 0.0141(15) -0.0011(14) 
N4 0.0420(19) 0.0277(18) 0.0349(19) -0.0027(14) 0.0143(16) -0.0002(14) 
N5 0.068(3) 0.0227(17) 0.050(2) 0.0002(16) 0.033(2) -0.0028(17) 
N6 0.036(2) 0.0262(19) 0.086(3) -0.026(2) 0.022(2) -0.0036(16) 
N7 0.0309(17) 0.0352(18) 0.0135(14) 0.0094(13) 0.0019(12) -0.0086(14) 
O1 0.052(2) 0.055(3) 0.189(6) -0.055(3) 0.021(3) -0.010(2) 
O2 0.067(2) 0.067(3) 0.049(2) 0.0025(18) 0.0100(18) -0.024(2) 
O3 0.058(3) 0.042(2) 0.218(7) 0.050(3) 0.005(3) -0.011(2) 
O4 0.159(5) 0.059(3) 0.075(3) 0.026(2) -0.004(3) -0.029(3) 
O5 0.057(2) 0.068(3) 0.088(3) 0.025(2) 0.000(2) -0.006(2) 
O6 0.097(3) 0.058(2) 0.048(2) 0.0063(19) 0.016(2) 0.007(2) 
O7 0.0515(18) 0.0246(14) 0.0496(18) 0.0022(13) 0.0281(15) -0.0023(13) 
O8 0.0583(19) 0.0245(15) 0.0494(19) 0.0030(13) 0.0264(16) 0.0021(14) 
 
_geom_special_details 
; 
 All esds (except the esd in the dihedral angle between two l.s. planes) 
 are estimated using the full covariance matrix.  The cell esds are taken 
 into account individually in the estimation of esds in distances, angles 
 and torsion angles; correlations between esds in cell parameters are only 
 used when they are defined by crystal symmetry.  An approximate (isotropic) 
 treatment of cell esds is used for estimating esds involving l.s. planes. 
; 
 
loop_ 
 _geom_bond_atom_site_label_1 
 _geom_bond_atom_site_label_2 
 _geom_bond_distance 
 _geom_bond_site_symmetry_2 
 _geom_bond_publ_flag 
Co1 N3 2.089(3) . ? 
Co1 O3 2.110(4) . ? 
Co1 N5 2.128(4) . ? 
Co1 O4 2.131(5) . ? 
Co1 N1 2.151(3) . ? 
Co1 O5 2.216(4) . ? 
Co1 O2 2.244(4) . ? 
C1 N1 1.320(5) . ? 
C1 C2 1.398(6) . ? 
C1 H1A 0.9500 . ? 
C2 C3 1.366(6) . ? 
C2 H2A 0.9500 . ? 
C3 N2 1.354(5) . ? 
C3 H3A 0.9500 . ? 
C4 N3 1.332(5) . ? 
C4 C5 1.384(6) . ? 
C4 N2 1.406(5) . ? 
C5 C6 1.390(6) . ? 
C5 H5A 0.9500 . ? 
C6 C8 1.394(6) . ? 
C6 C7 1.508(5) . ? 
C7 O8 1.201(5) . ? 
C7 O7 1.329(5) . ? 
C8 C9 1.382(6) . ? 
C8 H8A 0.9500 . ? 
C9 N3 1.325(5) . ? 
C9 N4 1.409(5) . ? 
C10 C11 1.362(6) . ? 
C10 N4 1.365(5) . ? 
C10 H10A 0.9500 . ? 
C11 C12 1.386(7) . ? 
C11 H11A 0.9500 . ? 
C12 N5 1.322(6) . ? 
C12 H12A 0.9500 . ? 
C13 O7 1.461(5) . ? 
C13 C14 1.501(6) . ? 
C13 H13A 0.9900 . ? 
C13 H13B 0.9900 . ? 
C14 C15 1.527(6) . ? 
C14 H14A 0.9900 . ? 
C14 H14B 0.9900 . ? 
C15 C16 1.507(7) . ? 
C15 H15A 0.9900 . ? 
C15 H15B 0.9900 . ? 
C16 C17 1.532(7) . ? 
C16 H16A 0.9900 . ? 
C16 H16B 0.9900 . ? 
C17 C18 1.506(7) . ? 
C17 H17A 0.9900 . ? 
C17 H17B 0.9900 . ? 
C18 C19 1.500(8) . ? 
C18 H18A 0.9900 . ? 
C18 H18B 0.9900 . ? 
C19 C20 1.538(11) . ? 
C19 H19A 0.9900 . ? 
C19 H19B 0.9900 . ? 
C20 C21 1.243(12) . ? 
C20 H20A 0.9900 . ? 
C20 H20B 0.9900 . ? 
C21 C22 1.479(11) . ? 
C21 H21A 0.9900 . ? 
C21 H21B 0.9900 . ? 
C22 H22A 0.9800 . ? 
C22 H22B 0.9800 . ? 
C22 H22C 0.9800 . ? 
N1 N2 1.374(5) . ? 
N4 N5 1.370(5) . ? 
N6 O3 1.212(7) . ? 
N6 O1 1.231(6) . ? 
N6 O2 1.264(5) . ? 
N7 O6 1.210(5) . ? 
N7 O4 1.242(6) . ? 
N7 O5 1.265(5) . ? 
 
loop_ 
 _geom_angle_atom_site_label_1 
 _geom_angle_atom_site_label_2 
 _geom_angle_atom_site_label_3 
 _geom_angle 
 _geom_angle_site_symmetry_1 
 _geom_angle_site_symmetry_3 
 _geom_angle_publ_flag 
N3 Co1 O3 144.55(18) . . ? 
N3 Co1 N5 75.31(14) . . ? 
O3 Co1 N5 96.8(2) . . ? 
N3 Co1 O4 138.76(18) . . ? 
O3 Co1 O4 76.7(2) . . ? 
N5 Co1 O4 107.8(2) . . ? 
N3 Co1 N1 75.11(13) . . ? 
O3 Co1 N1 107.1(2) . . ? 
N5 Co1 N1 150.41(13) . . ? 
O4 Co1 N1 94.7(2) . . ? 
N3 Co1 O5 83.86(15) . . ? 
O3 Co1 O5 130.71(17) . . ? 
N5 Co1 O5 86.08(18) . . ? 
O4 Co1 O5 56.05(19) . . ? 
N1 Co1 O5 91.14(17) . . ? 
N3 Co1 O2 87.78(14) . . ? 
O3 Co1 O2 57.06(17) . . ? 
N5 Co1 O2 87.41(16) . . ? 
O4 Co1 O2 132.91(18) . . ? 
N1 Co1 O2 91.09(15) . . ? 
O5 Co1 O2 170.48(15) . . ? 
N1 C1 C2 111.6(4) . . ? 
N1 C1 H1A 124.2 . . ? 
C2 C1 H1A 124.2 . . ? 
C3 C2 C1 105.5(4) . . ? 
C3 C2 H2A 127.2 . . ? 
C1 C2 H2A 127.2 . . ? 
N2 C3 C2 106.9(4) . . ? 
N2 C3 H3A 126.5 . . ? 
C2 C3 H3A 126.5 . . ? 
N3 C4 C5 122.4(4) . . ? 
N3 C4 N2 113.0(3) . . ? 
C5 C4 N2 124.6(4) . . ? 
C4 C5 C6 116.6(4) . . ? 
C4 C5 H5A 121.7 . . ? 
C6 C5 H5A 121.7 . . ? 
C5 C6 C8 121.6(4) . . ? 
C5 C6 C7 117.4(4) . . ? 
C8 C6 C7 120.9(4) . . ? 
O8 C7 O7 125.3(4) . . ? 
O8 C7 C6 123.1(4) . . ? 
O7 C7 C6 111.6(3) . . ? 
C9 C8 C6 116.4(4) . . ? 
C9 C8 H8A 121.8 . . ? 
C6 C8 H8A 121.8 . . ? 
N3 C9 C8 122.8(4) . . ? 
N3 C9 N4 112.9(3) . . ? 
C8 C9 N4 124.3(4) . . ? 
C11 C10 N4 106.7(4) . . ? 
C11 C10 H10A 126.6 . . ? 
N4 C10 H10A 126.6 . . ? 
C10 C11 C12 105.7(4) . . ? 
C10 C11 H11A 127.2 . . ? 
C12 C11 H11A 127.2 . . ? 
N5 C12 C11 112.1(4) . . ? 
N5 C12 H12A 123.9 . . ? 
C11 C12 H12A 123.9 . . ? 
O7 C13 C14 106.7(4) . . ? 
O7 C13 H13A 110.4 . . ? 
C14 C13 H13A 110.4 . . ? 
O7 C13 H13B 110.4 . . ? 
C14 C13 H13B 110.4 . . ? 
H13A C13 H13B 108.6 . . ? 
C13 C14 C15 112.2(4) . . ? 
C13 C14 H14A 109.2 . . ? 
C15 C14 H14A 109.2 . . ? 
C13 C14 H14B 109.2 . . ? 
C15 C14 H14B 109.2 . . ? 
H14A C14 H14B 107.9 . . ? 
C16 C15 C14 115.1(4) . . ? 
C16 C15 H15A 108.5 . . ? 
C14 C15 H15A 108.5 . . ? 
C16 C15 H15B 108.5 . . ? 
C14 C15 H15B 108.5 . . ? 
H15A C15 H15B 107.5 . . ? 
C15 C16 C17 113.2(4) . . ? 
C15 C16 H16A 108.9 . . ? 
C17 C16 H16A 108.9 . . ? 
C15 C16 H16B 108.9 . . ? 
C17 C16 H16B 108.9 . . ? 
H16A C16 H16B 107.7 . . ? 
C18 C17 C16 114.1(5) . . ? 
C18 C17 H17A 108.7 . . ? 
C16 C17 H17A 108.7 . . ? 
C18 C17 H17B 108.7 . . ? 
C16 C17 H17B 108.7 . . ? 
H17A C17 H17B 107.6 . . ? 
C19 C18 C17 113.6(5) . . ? 
C19 C18 H18A 108.8 . . ? 
C17 C18 H18A 108.8 . . ? 
C19 C18 H18B 108.8 . . ? 
C17 C18 H18B 108.8 . . ? 
H18A C18 H18B 107.7 . . ? 
C18 C19 C20 113.6(7) . . ? 
C18 C19 H19A 108.8 . . ? 
C20 C19 H19A 108.8 . . ? 
C18 C19 H19B 108.8 . . ? 
C20 C19 H19B 108.8 . . ? 
H19A C19 H19B 107.7 . . ? 
C21 C20 C19 125.3(9) . . ? 
C21 C20 H20A 106.0 . . ? 
C19 C20 H20A 106.0 . . ? 
C21 C20 H20B 106.0 . . ? 
C19 C20 H20B 106.0 . . ? 
H20A C20 H20B 106.3 . . ? 
C20 C21 C22 128.7(9) . . ? 
C20 C21 H21A 105.1 . . ? 
C22 C21 H21A 105.1 . . ? 
C20 C21 H21B 105.1 . . ? 
C22 C21 H21B 105.1 . . ? 
H21A C21 H21B 105.9 . . ? 
C21 C22 H22A 109.5 . . ? 
C21 C22 H22B 109.5 . . ? 
H22A C22 H22B 109.5 . . ? 
C21 C22 H22C 109.5 . . ? 
H22A C22 H22C 109.5 . . ? 
H22B C22 H22C 109.5 . . ? 
C1 N1 N2 104.8(3) . . ? 
C1 N1 Co1 142.0(3) . . ? 
N2 N1 Co1 113.2(2) . . ? 
C3 N2 N1 111.2(3) . . ? 
C3 N2 C4 130.3(4) . . ? 
N1 N2 C4 118.5(3) . . ? 
C9 N3 C4 120.1(3) . . ? 
C9 N3 Co1 119.7(3) . . ? 
C4 N3 Co1 120.1(3) . . ? 
C10 N4 N5 111.0(3) . . ? 
C10 N4 C9 130.6(4) . . ? 
N5 N4 C9 118.5(3) . . ? 
C12 N5 N4 104.5(4) . . ? 
C12 N5 Co1 142.0(3) . . ? 
N4 N5 Co1 113.5(3) . . ? 
O3 N6 O1 126.4(5) . . ? 
O3 N6 O2 114.6(4) . . ? 
O1 N6 O2 118.9(5) . . ? 
O6 N7 O4 126.5(4) . . ? 
O6 N7 O5 119.5(4) . . ? 
O4 N7 O5 109.2(4) . . ? 
N6 O2 Co1 90.2(3) . . ? 
N6 O3 Co1 98.1(3) . . ? 
N7 O4 Co1 99.0(3) . . ? 
N7 O5 Co1 94.1(3) . . ? 
C7 O7 C13 116.3(3) . . ? 
 
loop_ 
 _geom_torsion_atom_site_label_1 
 _geom_torsion_atom_site_label_2 
 _geom_torsion_atom_site_label_3 
 _geom_torsion_atom_site_label_4 
 _geom_torsion 
 _geom_torsion_site_symmetry_1 
 _geom_torsion_site_symmetry_2 
 _geom_torsion_site_symmetry_3 
 _geom_torsion_site_symmetry_4 
 _geom_torsion_publ_flag 
N1 C1 C2 C3 -0.2(5) . . . . ? 
C1 C2 C3 N2 0.0(5) . . . . ? 
N3 C4 C5 C6 -1.4(6) . . . . ? 
N2 C4 C5 C6 178.3(4) . . . . ? 
C4 C5 C6 C8 0.6(6) . . . . ? 
C4 C5 C6 C7 -179.7(4) . . . . ? 
C5 C6 C7 O8 -13.5(6) . . . . ? 
C8 C6 C7 O8 166.2(4) . . . . ? 
C5 C6 C7 O7 166.9(4) . . . . ? 
C8 C6 C7 O7 -13.4(6) . . . . ? 
C5 C6 C8 C9 0.7(6) . . . . ? 
C7 C6 C8 C9 -179.0(4) . . . . ? 
C6 C8 C9 N3 -1.3(6) . . . . ? 
C6 C8 C9 N4 179.6(4) . . . . ? 
N4 C10 C11 C12 0.2(5) . . . . ? 
C10 C11 C12 N5 -0.4(6) . . . . ? 
O7 C13 C14 C15 -171.1(4) . . . . ? 
C13 C14 C15 C16 -68.4(6) . . . . ? 
C14 C15 C16 C17 -178.3(4) . . . . ? 
C15 C16 C17 C18 176.8(5) . . . . ? 
C16 C17 C18 C19 -178.4(5) . . . . ? 
C17 C18 C19 C20 -77.2(8) . . . . ? 
C18 C19 C20 C21 -155.4(15) . . . . ? 
C19 C20 C21 C22 -178.6(12) . . . . ? 
C2 C1 N1 N2 0.3(5) . . . . ? 
C2 C1 N1 Co1 -176.7(4) . . . . ? 
N3 Co1 N1 C1 178.4(5) . . . . ? 
O3 Co1 N1 C1 35.3(5) . . . . ? 
N5 Co1 N1 C1 177.7(4) . . . . ? 
O4 Co1 N1 C1 -42.2(5) . . . . ? 
O5 Co1 N1 C1 -98.3(5) . . . . ? 
O2 Co1 N1 C1 91.0(5) . . . . ? 
N3 Co1 N1 N2 1.6(3) . . . . ? 
O3 Co1 N1 N2 -141.6(3) . . . . ? 
N5 Co1 N1 N2 0.8(5) . . . . ? 
O4 Co1 N1 N2 140.9(3) . . . . ? 
O5 Co1 N1 N2 84.9(3) . . . . ? 
O2 Co1 N1 N2 -85.8(3) . . . . ? 
C2 C3 N2 N1 0.2(5) . . . . ? 
C2 C3 N2 C4 -178.4(4) . . . . ? 
C1 N1 N2 C3 -0.3(5) . . . . ? 
Co1 N1 N2 C3 177.7(3) . . . . ? 
C1 N1 N2 C4 178.5(4) . . . . ? 
Co1 N1 N2 C4 -3.5(4) . . . . ? 
N3 C4 N2 C3 -177.5(4) . . . . ? 
C5 C4 N2 C3 2.8(7) . . . . ? 
N3 C4 N2 N1 4.0(5) . . . . ? 
C5 C4 N2 N1 -175.7(4) . . . . ? 
C8 C9 N3 C4 0.6(6) . . . . ? 
N4 C9 N3 C4 179.8(4) . . . . ? 
C8 C9 N3 Co1 -175.8(3) . . . . ? 
N4 C9 N3 Co1 3.4(5) . . . . ? 
C5 C4 N3 C9 0.8(6) . . . . ? 
N2 C4 N3 C9 -178.9(4) . . . . ? 
C5 C4 N3 Co1 177.2(3) . . . . ? 
N2 C4 N3 Co1 -2.5(5) . . . . ? 
O3 Co1 N3 C9 -84.4(5) . . . . ? 
N5 Co1 N3 C9 -3.4(3) . . . . ? 
O4 Co1 N3 C9 97.0(4) . . . . ? 
N1 Co1 N3 C9 177.0(3) . . . . ? 
O5 Co1 N3 C9 84.1(3) . . . . ? 
O2 Co1 N3 C9 -91.3(3) . . . . ? 
O3 Co1 N3 C4 99.2(5) . . . . ? 
N5 Co1 N3 C4 -179.8(4) . . . . ? 
O4 Co1 N3 C4 -79.4(5) . . . . ? 
N1 Co1 N3 C4 0.6(3) . . . . ? 
O5 Co1 N3 C4 -92.3(3) . . . . ? 
O2 Co1 N3 C4 92.3(3) . . . . ? 
C11 C10 N4 N5 0.0(5) . . . . ? 
C11 C10 N4 C9 -179.5(4) . . . . ? 
N3 C9 N4 C10 178.6(4) . . . . ? 
C8 C9 N4 C10 -2.2(7) . . . . ? 
N3 C9 N4 N5 -0.9(5) . . . . ? 
C8 C9 N4 N5 178.3(4) . . . . ? 
C11 C12 N5 N4 0.4(6) . . . . ? 
C11 C12 N5 Co1 -177.8(4) . . . . ? 
C10 N4 N5 C12 -0.2(5) . . . . ? 
C9 N4 N5 C12 179.3(4) . . . . ? 
C10 N4 N5 Co1 178.6(3) . . . . ? 
C9 N4 N5 Co1 -1.9(5) . . . . ? 
N3 Co1 N5 C12 -179.2(7) . . . . ? 
O3 Co1 N5 C12 -34.4(6) . . . . ? 
O4 Co1 N5 C12 43.7(7) . . . . ? 
N1 Co1 N5 C12 -178.5(5) . . . . ? 
O5 Co1 N5 C12 96.1(6) . . . . ? 
O2 Co1 N5 C12 -90.8(6) . . . . ? 
N3 Co1 N5 N4 2.7(3) . . . . ? 
O3 Co1 N5 N4 147.4(3) . . . . ? 
O4 Co1 N5 N4 -134.4(3) . . . . ? 
N1 Co1 N5 N4 3.4(5) . . . . ? 
O5 Co1 N5 N4 -82.0(3) . . . . ? 
O2 Co1 N5 N4 91.0(3) . . . . ? 
O3 N6 O2 Co1 2.4(5) . . . . ? 
O1 N6 O2 Co1 -173.5(4) . . . . ? 
N3 Co1 O2 N6 173.7(3) . . . . ? 
O3 Co1 O2 N6 -1.5(3) . . . . ? 
N5 Co1 O2 N6 98.3(3) . . . . ? 
O4 Co1 O2 N6 -13.8(4) . . . . ? 
N1 Co1 O2 N6 -111.3(3) . . . . ? 
O5 Co1 O2 N6 145.2(10) . . . . ? 
O1 N6 O3 Co1 172.9(5) . . . . ? 
O2 N6 O3 Co1 -2.6(6) . . . . ? 
N3 Co1 O3 N6 -6.7(7) . . . . ? 
N5 Co1 O3 N6 -80.9(4) . . . . ? 
O4 Co1 O3 N6 172.4(5) . . . . ? 
N1 Co1 O3 N6 81.5(5) . . . . ? 
O5 Co1 O3 N6 -171.5(3) . . . . ? 
O2 Co1 O3 N6 1.6(3) . . . . ? 
O6 N7 O4 Co1 167.8(4) . . . . ? 
O5 N7 O4 Co1 12.6(5) . . . . ? 
N3 Co1 O4 N7 -23.7(6) . . . . ? 
O3 Co1 O4 N7 157.2(4) . . . . ? 
N5 Co1 O4 N7 64.2(4) . . . . ? 
N1 Co1 O4 N7 -96.4(4) . . . . ? 
O5 Co1 O4 N7 -8.1(3) . . . . ? 
O2 Co1 O4 N7 167.8(3) . . . . ? 
O6 N7 O5 Co1 -169.2(4) . . . . ? 
O4 N7 O5 Co1 -12.0(5) . . . . ? 
N3 Co1 O5 N7 177.7(3) . . . . ? 
O3 Co1 O5 N7 -11.1(5) . . . . ? 
N5 Co1 O5 N7 -106.7(3) . . . . ? 
O4 Co1 O5 N7 7.9(3) . . . . ? 
N1 Co1 O5 N7 102.8(3) . . . . ? 
O2 Co1 O5 N7 -153.7(9) . . . . ? 
O8 C7 O7 C13 3.9(7) . . . . ? 
C6 C7 O7 C13 -176.5(4) . . . . ? 
C14 C13 O7 C7 172.7(4) . . . . ? 
 
_diffrn_measured_fraction_theta_max    0.999 
_diffrn_reflns_theta_full              26.50 
_diffrn_measured_fraction_theta_full   0.999 
_refine_diff_density_max    1.220 
_refine_diff_density_min   -0.863 
_refine_diff_density_rms    0.084 
